# Supplementary material for: trans-Dichloridobis(4-nitro­aniline-κN 1)palladium(II)
Source: Acta Crystallogr Sect E Struct Rep Online. 2012 Oct 13;68(Pt 11):m1351. doi: 10.1107/S1600536812042134 (PMC3515110; doi:10.1107/S1600536812042134)
Supplement: Supplementary file 1 [file e-68-m1351-sup1.cif]

##############################################################################
#                                                                            #
# This CIF contains the data in a paper accepted for publication in          #
# Acta Crystallographica Section E. It conforms to the requirements of       #
# Notes for Authors for Acta Crystallographica Section E, and has been       #
# peer reviewed under the auspices of the IUCr Commission on Journals.       #
#                                                                            #
# Full details of the Crystallographic Information File format               #
# are given in the paper "The Crystallographic Information File (CIF):       #
# a New Standard Archive File for Crystallography" by S. R. Hall, F. H.      #
# Allen and I. D. Brown [Acta Cryst. (1991), A47, 655-685].                  #
#                                                                            #
# The current version of the core CIF dictionary is obtainable from          #
# ftp://ftp.iucr.org/pub/cif_core.dic.                                       #
#                                                                            #
# Software is freely available for graphical display of the structure(s)     #
# in this CIF. For information consult the CIF software page                 #
# http://www.iucr.org/resources/cif/software.                                #
#                                                                            #
# This file may be used for bona fide research purposes within the           #
# scientific community so long as proper attribution is given to the journal # 
# article from which it was obtained.                                        #
#                                                                            #
##############################################################################
data_I
_audit_creation_method     SHELXL-97
_chemical_name_systematic
;
<i>trans</i>-Dichloridobis(4-nitroaniline-\k<i>N</i>^1^)palladium(II)
;
_chemical_name_common     ?
_chemical_formula_moiety     'C12 H12 Cl2 N4 O4 Pd'
_chemical_formula_sum     'C12 H12 Cl2 N4 O4 Pd'
_chemical_formula_iupac     '[Pd Cl2 (C6 H6 N2 O2)2]'
_chemical_formula_weight     453.56
_chemical_melting_point     ?
_symmetry_cell_setting     monoclinic
_symmetry_space_group_name_H-M     'C c'
_symmetry_space_group_name_Hall     'C -2yc'
loop_
    _symmetry_equiv_pos_as_xyz
    'x, y, z'
    'x, -y, z+1/2'
    'x+1/2, y+1/2, z'
    'x+1/2, -y+1/2, z+1/2'
_cell_length_a     5.6014(8)
_cell_length_b     26.246(4)
_cell_length_c     11.0763(16)
_cell_angle_alpha     90.00
_cell_angle_beta     99.828(2)
_cell_angle_gamma     90.00
_cell_volume     1604.5(4)
_cell_formula_units_Z     4
_cell_measurement_reflns_used     5300
_cell_measurement_theta_min     1.26
_cell_measurement_theta_max     28.00
_cell_measurement_temperature     296(2)
_exptl_crystal_description     block
_exptl_crystal_colour     yellow
_exptl_crystal_size_max     0.33
_exptl_crystal_size_mid     0.30
_exptl_crystal_size_min     0.26
_exptl_crystal_density_diffrn     1.878
_exptl_crystal_density_meas     ?
_exptl_crystal_density_method     'not measured'
_exptl_crystal_F_000     896
_exptl_absorpt_coefficient_mu     1.513
_exptl_absorpt_correction_type     multi-scan
_exptl_absorpt_process_details     '(SADABS; Sheldrick, 1996)'
_exptl_absorpt_correction_T_min     0.626
_exptl_absorpt_correction_T_max     0.688
_exptl_special_details     ?
_diffrn_ambient_temperature     296(2)
_diffrn_radiation_type     MoK\a
_diffrn_radiation_wavelength     0.71073
_diffrn_radiation_source     'fine-focus sealed tube'
_diffrn_radiation_monochromator     graphite
_diffrn_measurement_device_type     'Bruker APEXII CCD'
_diffrn_measurement_method     '\f and \w scans'
_diffrn_detector_area_resol_mean     ?
_diffrn_reflns_number     4453
_diffrn_reflns_av_R_equivalents     0.0184
_diffrn_reflns_av_sigmaI/netI     0.0261
_diffrn_reflns_theta_min     2.43
_diffrn_reflns_theta_max     25.20
_diffrn_reflns_theta_full     25.20
_diffrn_measured_fraction_theta_max     0.992
_diffrn_measured_fraction_theta_full     0.992
_diffrn_reflns_limit_h_min     -6
_diffrn_reflns_limit_h_max     6
_diffrn_reflns_limit_k_min     -28
_diffrn_reflns_limit_k_max     31
_diffrn_reflns_limit_l_min     -13
_diffrn_reflns_limit_l_max     10
_diffrn_standards_number     ?
_diffrn_standards_interval_count     ?
_diffrn_standards_interval_time     ?
_diffrn_standards_decay_%     ?
_refine_special_details
;
Refinement of <i>F</i>^2^ against ALL reflections. The weighted <i>R</i>-factor
<i>wR</i> and goodness of fit <i>S</i> are based on <i>F</i>^2^, conventional
<i>R</i>-factors <i>R</i> are based on <i>F</i>, with <i>F</i> set to zero for
negative <i>F</i>^2^. The threshold expression of <i>F</i>^2^ >
\s(<i>F</i>^2^) is used only for calculating <i>R</i>-factors(gt) <i>etc</i>.
and is not relevant to the choice of reflections for refinement.
<i>R</i>-factors based on <i>F</i>^2^ are statistically about twice as large
as those based on <i>F</i>, and <i>R</i>- factors based on ALL data will be
even larger.
;
_reflns_number_total     2135
_reflns_number_gt     2075
_reflns_threshold_expression     I>2\s(I)
_refine_ls_structure_factor_coef     Fsqd
_refine_ls_matrix_type     full
_refine_ls_R_factor_all     0.0228
_refine_ls_R_factor_gt     0.0210
_refine_ls_wR_factor_gt     0.0629
_refine_ls_wR_factor_ref     0.0772
_refine_ls_goodness_of_fit_ref     1.064
_refine_ls_restrained_S_all     1.064
_refine_ls_number_reflns     2135
_refine_ls_number_parameters     208
_refine_ls_number_restraints     2
_refine_ls_hydrogen_treatment     constr
_refine_ls_weighting_scheme     calc
_refine_ls_weighting_details
         'calc w=1/[\s^2^(Fo^2^)+(0.0590P)^2^+0.1195P] where P=(Fo^2^+2Fc^2^)/3'
_atom_sites_solution_hydrogens     geom
_atom_sites_solution_primary     direct
_atom_sites_solution_secondary     difmap
_refine_ls_shift/su_max     0.002
_refine_ls_shift/su_mean     0.000
_refine_diff_density_max     0.501
_refine_diff_density_min     -0.370
_refine_ls_extinction_method     none
_refine_ls_extinction_coef     ?
_refine_ls_abs_structure_details     'Flack (1983), 696 Friedel pairs'
_refine_ls_abs_structure_Flack     0.46(4)
loop_
    _atom_type_symbol
    _atom_type_description
    _atom_type_scat_dispersion_real
    _atom_type_scat_dispersion_imag
    _atom_type_scat_source
    'C' 'C' 0.0033 0.0016
                         'International Tables Vol C Tables 4.2.6.8 and 6.1.1.4'
    'H' 'H' 0.0000 0.0000
                         'International Tables Vol C Tables 4.2.6.8 and 6.1.1.4'
    'Cl' 'Cl' 0.1484 0.1585
                         'International Tables Vol C Tables 4.2.6.8 and 6.1.1.4'
    'N' 'N' 0.0061 0.0033
                         'International Tables Vol C Tables 4.2.6.8 and 6.1.1.4'
    'O' 'O' 0.0106 0.0060
                         'International Tables Vol C Tables 4.2.6.8 and 6.1.1.4'
    'Pd' 'Pd' -0.9988 1.0072
                         'International Tables Vol C Tables 4.2.6.8 and 6.1.1.4'
_computing_data_collection     'APEX2 (Bruker, 2007)'
_computing_cell_refinement     'SAINT (Bruker, 2007)'
_computing_data_reduction     'SAINT (Bruker, 2007)'
_computing_structure_solution     'SHELXS97 (Sheldrick, 2008)'
_computing_structure_refinement     'SHELXL97 (Sheldrick, 2008)'
_computing_molecular_graphics
               'XP in SHELXTL (Sheldrick, 2008) and DIAMOND (Brandenburg, 1999)'
_computing_publication_material     'SHELXTL (Sheldrick, 2008)'
loop_
    _atom_site_type_symbol
    _atom_site_label
    _atom_site_fract_x
    _atom_site_fract_y
    _atom_site_fract_z
    _atom_site_U_iso_or_equiv
    _atom_site_adp_type
    _atom_site_calc_flag
    _atom_site_refinement_flags
    _atom_site_occupancy
    _atom_site_symmetry_multiplicity
    _atom_site_disorder_assembly
    _atom_site_disorder_group
    C C1 0.7813(8) 0.46008(19) 0.2257(5) 0.0324(10) Uani d . 1 1 . .
    C C2 0.6105(10) 0.4507(2) 0.2984(6) 0.0405(13) Uani d . 1 1 . .
    H H2 0.4896 0.4745 0.3037 0.049 Uiso calc R 1 1 . .
    C C3 0.6200(9) 0.4053(2) 0.3641(5) 0.0406(12) Uani d . 1 1 . .
    H H3 0.5098 0.3985 0.4161 0.049 Uiso calc R 1 1 . .
    C C4 0.7981(9) 0.37081(19) 0.3496(5) 0.0358(11) Uani d . 1 1 . .
    C C5 0.9644(10) 0.3795(2) 0.2764(5) 0.0403(12) Uani d . 1 1 . .
    H H5 1.0798 0.3547 0.2692 0.048 Uiso calc R 1 1 . .
    C C6 0.9651(10) 0.4245(2) 0.2123(5) 0.0380(12) Uani d . 1 1 . .
    H H6 1.0801 0.4311 0.1629 0.046 Uiso calc R 1 1 . .
    C C7 1.1775(9) 0.66743(19) 0.2754(5) 0.0313(10) Uani d . 1 1 . .
    C C8 0.9834(10) 0.6949(2) 0.3044(5) 0.0371(11) Uani d . 1 1 . .
    H H8 0.8961 0.6828 0.3628 0.045 Uiso calc R 1 1 . .
    C C9 0.9216(10) 0.7412(2) 0.2439(5) 0.0380(12) Uani d . 1 1 . .
    H H9 0.7917 0.7605 0.2606 0.046 Uiso calc R 1 1 . .
    C C10 1.0586(8) 0.75750(18) 0.1588(4) 0.0307(10) Uani d . 1 1 . .
    C C11 1.2582(9) 0.73067(19) 0.1320(5) 0.0358(11) Uani d . 1 1 . .
    H H11 1.3503 0.7432 0.0762 0.043 Uiso calc R 1 1 . .
    C C12 1.3145(9) 0.6845(2) 0.1918(5) 0.0366(11) Uani d . 1 1 . .
    H H12 1.4445 0.6653 0.1753 0.044 Uiso calc R 1 1 . .
    Cl Cl1 1.2293(4) 0.55635(8) 0.0903(2) 0.0436(6) Uani d . 1 1 . .
    Cl Cl2 0.7793(4) 0.56838(7) 0.4000(2) 0.0408(5) Uani d . 1 1 . .
    N N1 0.7776(8) 0.50756(15) 0.1568(4) 0.0356(9) Uani d . 1 1 . .
    H H1A 0.6253 0.5198 0.1427 0.043 Uiso calc R 1 1 . .
    H H1B 0.8208 0.5010 0.0837 0.043 Uiso calc R 1 1 . .
    N N2 1.2299(8) 0.61827(16) 0.3332(4) 0.0365(9) Uani d . 1 1 . .
    H H2A 1.2109 0.6202 0.4122 0.044 Uiso calc R 1 1 . .
    H H2B 1.3851 0.6099 0.3316 0.044 Uiso calc R 1 1 . .
    N N3 0.8016(11) 0.3224(2) 0.4165(6) 0.0463(15) Uani d . 1 1 . .
    N N4 0.9877(9) 0.80407(15) 0.0883(5) 0.0404(10) Uani d . 1 1 . .
    O O1 0.6631(11) 0.3158(2) 0.4860(6) 0.0769(16) Uani d . 1 1 . .
    O O2 0.9473(9) 0.28974(16) 0.3938(5) 0.0609(12) Uani d . 1 1 . .
    O O3 0.7966(11) 0.8248(2) 0.1012(5) 0.0674(18) Uani d . 1 1 . .
    O O4 1.1159(9) 0.82003(16) 0.0195(5) 0.0601(12) Uani d . 1 1 . .
    Pd Pd1 1.00552(7) 0.562350(12) 0.24606(5) 0.02914(13) Uani d . 1 1 . .
loop_
    _atom_site_aniso_label
    _atom_site_aniso_U_11
    _atom_site_aniso_U_22
    _atom_site_aniso_U_33
    _atom_site_aniso_U_12
    _atom_site_aniso_U_13
    _atom_site_aniso_U_23
    C1 0.027(2) 0.035(3) 0.035(3) -0.0012(19) 0.005(2) 0.000(2)
    C2 0.029(3) 0.037(3) 0.056(4) 0.001(2) 0.010(3) -0.008(3)
    C3 0.034(3) 0.045(3) 0.047(3) -0.006(2) 0.020(2) -0.003(3)
    C4 0.038(3) 0.032(3) 0.036(3) -0.006(2) 0.004(2) -0.002(2)
    C5 0.039(3) 0.041(3) 0.042(3) 0.006(2) 0.010(2) -0.003(2)
    C6 0.038(3) 0.044(3) 0.033(3) -0.003(2) 0.011(2) 0.002(2)
    C7 0.029(2) 0.029(2) 0.036(2) -0.0016(19) 0.005(2) -0.005(2)
    C8 0.040(3) 0.039(3) 0.036(3) -0.005(2) 0.016(2) 0.004(2)
    C9 0.035(2) 0.033(3) 0.046(3) 0.0080(19) 0.007(3) -0.005(2)
    C10 0.028(2) 0.031(2) 0.033(3) -0.0011(18) 0.006(2) 0.000(2)
    C11 0.033(2) 0.038(3) 0.039(3) 0.000(2) 0.013(2) -0.001(2)
    C12 0.029(2) 0.040(3) 0.041(3) 0.004(2) 0.007(2) -0.002(2)
    Cl1 0.0384(10) 0.0581(11) 0.0374(11) 0.0009(7) 0.0154(8) 0.0016(7)
    Cl2 0.0420(10) 0.0447(9) 0.0380(11) 0.0022(6) 0.0133(8) -0.0019(7)
    N1 0.033(2) 0.035(2) 0.038(2) -0.0002(17) 0.0059(18) -0.0011(18)
    N2 0.036(2) 0.036(2) 0.036(2) 0.0006(17) 0.0009(18) 0.0037(18)
    N3 0.059(3) 0.043(3) 0.037(3) -0.003(3) 0.008(3) 0.004(2)
    N4 0.045(2) 0.031(2) 0.045(3) 0.0020(19) 0.007(2) 0.001(2)
    O1 0.084(4) 0.069(3) 0.087(4) -0.002(3) 0.040(3) 0.028(3)
    O2 0.076(3) 0.044(2) 0.056(3) 0.008(2) -0.005(2) 0.006(2)
    O3 0.086(4) 0.068(4) 0.057(3) 0.042(3) 0.036(3) 0.024(3)
    O4 0.064(3) 0.053(3) 0.071(3) 0.004(2) 0.031(2) 0.023(2)
    Pd1 0.02850(17) 0.02877(19) 0.03039(19) 0.00214(16) 0.00572(12) 0.00207(17)
_geom_special_details
;
All e.s.d.'s (except the e.s.d. in the dihedral angle between two l.s. planes)
are estimated using the full covariance matrix. The cell e.s.d.'s are taken
into account individually in the estimation of e.s.d.'s in distances, angles
and torsion angles; correlations between e.s.d.'s in cell parameters are only
used when they are defined by crystal symmetry. An approximate (isotropic)
treatment of cell e.s.d.'s is used for estimating e.s.d.'s involving l.s.
planes.
;
loop_
    _geom_bond_atom_site_label_1
    _geom_bond_atom_site_label_2
    _geom_bond_site_symmetry_2
    _geom_bond_distance
    _geom_bond_publ_flag
    C1 C2 . 1.374(8) ?
    C1 C6 . 1.416(8) ?
    C1 N1 . 1.459(7) ?
    C2 C3 . 1.394(9) ?
    C2 H2 . 0.9300 ?
    C3 C4 . 1.376(8) ?
    C3 H3 . 0.9300 ?
    C4 C5 . 1.354(8) ?
    C4 N3 . 1.470(8) ?
    C5 C6 . 1.379(8) ?
    C5 H5 . 0.9300 ?
    C6 H6 . 0.9300 ?
    C7 C12 . 1.375(8) ?
    C7 C8 . 1.387(7) ?
    C7 N2 . 1.448(7) ?
    C8 C9 . 1.403(8) ?
    C8 H8 . 0.9300 ?
    C9 C10 . 1.381(8) ?
    C9 H9 . 0.9300 ?
    C10 C11 . 1.395(7) ?
    C10 N4 . 1.468(6) ?
    C11 C12 . 1.390(7) ?
    C11 H11 . 0.9300 ?
    C12 H12 . 0.9300 ?
    Cl1 Pd1 . 2.305(2) ?
    Cl2 Pd1 . 2.297(2) ?
    N1 Pd1 . 2.060(4) ?
    N1 H1A . 0.9000 ?
    N1 H1B . 0.9000 ?
    N2 Pd1 . 2.062(4) ?
    N2 H2A . 0.9000 ?
    N2 H2B . 0.9000 ?
    N3 O1 . 1.196(9) ?
    N3 O2 . 1.238(8) ?
    N4 O4 . 1.207(7) ?
    N4 O3 . 1.231(7) ?
loop_
    _geom_angle_atom_site_label_1
    _geom_angle_atom_site_label_2
    _geom_angle_atom_site_label_3
    _geom_angle_site_symmetry_1
    _geom_angle_site_symmetry_3
    _geom_angle
    _geom_angle_publ_flag
    C2 C1 C6 . . 122.3(5) ?
    C2 C1 N1 . . 120.6(5) ?
    C6 C1 N1 . . 117.0(5) ?
    C1 C2 C3 . . 119.4(5) ?
    C1 C2 H2 . . 120.3 ?
    C3 C2 H2 . . 120.3 ?
    C4 C3 C2 . . 117.7(5) ?
    C4 C3 H3 . . 121.1 ?
    C2 C3 H3 . . 121.1 ?
    C5 C4 C3 . . 123.1(5) ?
    C5 C4 N3 . . 119.7(5) ?
    C3 C4 N3 . . 117.2(5) ?
    C4 C5 C6 . . 120.9(5) ?
    C4 C5 H5 . . 119.5 ?
    C6 C5 H5 . . 119.5 ?
    C5 C6 C1 . . 116.5(5) ?
    C5 C6 H6 . . 121.8 ?
    C1 C6 H6 . . 121.8 ?
    C12 C7 C8 . . 122.4(5) ?
    C12 C7 N2 . . 119.7(5) ?
    C8 C7 N2 . . 117.9(5) ?
    C7 C8 C9 . . 118.6(5) ?
    C7 C8 H8 . . 120.7 ?
    C9 C8 H8 . . 120.7 ?
    C10 C9 C8 . . 118.3(5) ?
    C10 C9 H9 . . 120.8 ?
    C8 C9 H9 . . 120.8 ?
    C9 C10 C11 . . 123.2(5) ?
    C9 C10 N4 . . 119.3(4) ?
    C11 C10 N4 . . 117.5(4) ?
    C12 C11 C10 . . 117.6(5) ?
    C12 C11 H11 . . 121.2 ?
    C10 C11 H11 . . 121.2 ?
    C7 C12 C11 . . 119.9(5) ?
    C7 C12 H12 . . 120.1 ?
    C11 C12 H12 . . 120.1 ?
    C1 N1 Pd1 . . 113.1(3) ?
    C1 N1 H1A . . 109.0 ?
    Pd1 N1 H1A . . 109.0 ?
    C1 N1 H1B . . 109.0 ?
    Pd1 N1 H1B . . 109.0 ?
    H1A N1 H1B . . 107.8 ?
    C7 N2 Pd1 . . 111.5(3) ?
    C7 N2 H2A . . 109.3 ?
    Pd1 N2 H2A . . 109.3 ?
    C7 N2 H2B . . 109.3 ?
    Pd1 N2 H2B . . 109.3 ?
    H2A N2 H2B . . 108.0 ?
    O1 N3 O2 . . 123.6(6) ?
    O1 N3 C4 . . 119.7(6) ?
    O2 N3 C4 . . 116.6(6) ?
    O4 N4 O3 . . 122.9(5) ?
    O4 N4 C10 . . 119.2(5) ?
    O3 N4 C10 . . 117.9(5) ?
    N1 Pd1 N2 . . 178.86(17) ?
    N1 Pd1 Cl2 . . 91.68(14) ?
    N2 Pd1 Cl2 . . 88.43(15) ?
    N1 Pd1 Cl1 . . 87.97(15) ?
    N2 Pd1 Cl1 . . 91.91(15) ?
    Cl2 Pd1 Cl1 . . 179.48(11) ?
loop_
    _geom_hbond_atom_site_label_D
    _geom_hbond_atom_site_label_H
    _geom_hbond_atom_site_label_A
    _geom_hbond_site_symmetry_A
    _geom_hbond_distance_DH
    _geom_hbond_distance_HA
    _geom_hbond_distance_DA
    _geom_hbond_angle_DHA
    N1 H1A Cl1 1_455 0.90 2.40 3.293(5) 175
    N1 H1B Cl2 2_564 0.90 2.71 3.474(5) 143
    N2 H2A O3 4_565 0.90 2.52 3.287(7) 143
    N2 H2B Cl2 1_655 0.90 2.46 3.310(5) 157
_iucr_refine_instructions_details
;
TITL mo_20120827a_0m Cc
CELL  0.71073    5.6014   26.2460   11.0763    90.000    99.828    90.000
ZERR 4           0.0008    0.0040    0.0016     0.000     0.002     0.000
LATT -7
SYMM               X ,            - Y ,    0.50000 + Z
SFAC C  H  Cl N  O  Pd
UNIT 48  48  8  16  16  4
OMIT -3 50.4
L.S. 20
ACTA
BOND $H
FMAP 2
PLAN 20
eqiv $4 x+1, y, z
htab N2 Cl2_$4
eqiv $3 x+1/2, -y+3/2, z+1/2
htab N2 O3_$3
eqiv $2 x, -y+1, z-1/2
htab N1 Cl2_$2
eqiv $1 x-1, y, z
htab N1 Cl1_$1
size 0.33 0.30 0.26
WGHT   0.059000   0.119461
FVAR 0.101840
TEMP    23
C1     1   0.781345   0.460084   0.225663  11.000000   0.027160 =
           0.035120   0.035000   0.000100   0.005380  -0.001240
C2     1   0.610499   0.450738   0.298361  11.000000   0.028900 =
           0.037260   0.056490  -0.007980   0.010380   0.000770
AFIX 43
H2     2   0.489611   0.474514   0.303650  11.000000  -1.200000
AFIX 0
C3     1   0.620025   0.405276   0.364140  11.000000   0.034310 =
           0.045040   0.046740  -0.003330   0.019520  -0.006270
AFIX 43
H3     2   0.509828   0.398475   0.416069  11.000000  -1.200000
AFIX 0
C4     1   0.798113   0.370812   0.349578  11.000000   0.038280 =
           0.031900   0.036230  -0.001650   0.003520  -0.005740
C5     1   0.964405   0.379456   0.276382  11.000000   0.038920 =
           0.040960   0.041880  -0.003280   0.009640   0.006090
AFIX 43
H5     2   1.079791   0.354664   0.269223  11.000000  -1.200000
AFIX 0
C6     1   0.965077   0.424499   0.212309  11.000000   0.038420 =
           0.043960   0.033240   0.001820   0.010510  -0.002610
AFIX 43
H6     2   1.080111   0.431149   0.162943  11.000000  -1.200000
AFIX 0
C7     1   1.177518   0.667430   0.275390  11.000000   0.028520 =
           0.029480   0.035860  -0.004500   0.005280  -0.001560
C8     1   0.983399   0.694878   0.304443  11.000000   0.039590 =
           0.039380   0.035620   0.004100   0.015550  -0.004730
AFIX 43
H8     2   0.896086   0.682836   0.362804  11.000000  -1.200000
AFIX 0
C9     1   0.921613   0.741209   0.243871  11.000000   0.034780 =
           0.033210   0.046020  -0.005180   0.007250   0.007970
AFIX 43
H9     2   0.791725   0.760453   0.260613  11.000000  -1.200000
AFIX 0
C10    1   1.058606   0.757497   0.158767  11.000000   0.027670 =
           0.031390   0.033110   0.000110   0.005590  -0.001090
C11    1   1.258245   0.730670   0.132030  11.000000   0.032860 =
           0.037940   0.038920  -0.000850   0.012810  -0.000130
AFIX 43
H11    2   1.350339   0.743200   0.076243  11.000000  -1.200000
AFIX 0
C12    1   1.314481   0.684547   0.191786  11.000000   0.029270 =
           0.039550   0.041130  -0.001800   0.006660   0.004210
AFIX 43
H12    2   1.444517   0.665296   0.175253  11.000000  -1.200000
AFIX 0
Cl1    3   1.229293   0.556346   0.090253  11.000000   0.038430 =
           0.058140   0.037370   0.001560   0.015400   0.000870
Cl2    3   0.779348   0.568381   0.400018  11.000000   0.041960 =
           0.044690   0.038000  -0.001860   0.013340   0.002170
N1     4   0.777563   0.507559   0.156775  11.000000   0.033500 =
           0.034800   0.038390  -0.001110   0.005910  -0.000220
AFIX 23
H1A    2   0.625298   0.519825   0.142679  11.000000  -1.200000
H1B    2   0.820842   0.501009   0.083723  11.000000  -1.200000
AFIX 0
N2     4   1.229869   0.618270   0.333223  11.000000   0.035790 =
           0.035610   0.036130   0.003730   0.000930   0.000640
AFIX 23
H2A    2   1.210853   0.620196   0.412153  11.000000  -1.200000
H2B    2   1.385120   0.609929   0.331554  11.000000  -1.200000
AFIX 0
N3     4   0.801643   0.322364   0.416508  11.000000   0.058760 =
           0.043260   0.036870   0.003880   0.008320  -0.003130
N4     4   0.987687   0.804070   0.088282  11.000000   0.044800 =
           0.031300   0.044920   0.000870   0.007320   0.001960
O1     5   0.663060   0.315766   0.486011  11.000000   0.083780 =
           0.068550   0.087470   0.028160   0.040300  -0.001650
O2     5   0.947286   0.289740   0.393801  11.000000   0.076360 =
           0.043970   0.056480   0.006060  -0.005370   0.008070
O3     5   0.796589   0.824817   0.101250  11.000000   0.086060 =
           0.067680   0.056950   0.023990   0.036210   0.041850
O4     5   1.115885   0.820026   0.019513  11.000000   0.063770 =
           0.052610   0.070830   0.022860   0.031390   0.004160
Pd1    6   1.005521   0.562350   0.246064  11.000000   0.028500 =
           0.028770   0.030390   0.002070   0.005720   0.002140
Q1     1   0.930400   0.562400   0.158900  11.000000   0.050000 0.500000
Q2     1   1.063500   0.561600   0.342400  11.000000   0.050000 0.490000
Q3     1   0.967000   0.807700  -0.001100  11.000000   0.050000 0.300000
Q4     1   0.859700   0.583300   0.466600  11.000000   0.050000 0.290000
Q5     1   1.485400   0.727200  -0.001600  11.000000   0.050000 0.280000
Q6     1   1.160200   0.562400   0.244500  11.000000   0.050000 0.270000
Q7     1   0.496300   0.851700   0.019300  11.000000   0.050000 0.270000
Q8     1   0.856200   0.431900   0.465200  11.000000   0.050000 0.270000
Q9     1   0.651300   0.353500   0.544200  11.000000   0.050000 0.260000
Q10    1   1.117800   0.540500   0.039400  11.000000   0.050000 0.250000
Q11    1   0.641300   0.632500   0.376800  11.000000   0.050000 0.250000
Q12    1   0.964500   0.479200  -0.015400  11.000000   0.050000 0.240000
Q13    1   1.330700   0.626600   0.118200  11.000000   0.050000 0.240000
Q14    1   0.975400   0.376500   0.171100  11.000000   0.050000 0.240000
Q15    1   0.658200   0.512400   0.399300  11.000000   0.050000 0.240000
Q16    1   0.937500   0.603000   0.181900  11.000000   0.050000 0.240000
Q17    1   1.289800   0.657200   0.453400  11.000000   0.050000 0.240000
Q18    1   1.117100   0.574100   0.041300  11.000000   0.050000 0.240000
Q19    1   1.336100   0.652700   0.122100  11.000000   0.050000 0.230000
Q20    1   0.344000   0.511500   0.294700  11.000000   0.050000 0.230000
HKLF 4
REM  mo_20120827a_0m Cc
REM R1=  0.0210 for   2075 Fo > 4sig(Fo)  and  0.0228 for all   2135 data
REM    208 parameters refined using      2 restraints
END
;
data_global
_journal_date_recd_electronic     2012-09-28
_journal_date_accepted     2012-10-08
_journal_name_full     'Acta Crystallographica, Section E'
_journal_year     2012
_journal_volume     68
_journal_issue     11
_journal_page_first     m1351
_journal_page_last     m1351
_journal_paper_category     QM
_journal_paper_doi     10.1107/S1600536812042134
_journal_coeditor_code     HY2592
_publ_contact_author_name     'Tian-Jun Feng'
_publ_contact_author_address
;
College of Mathematics, Physics and Software Engineering
Lanzhou Jiaotong University
Lanzhou 730070
People's Republic of China
;
_publ_contact_author_email     fengtj707@126.com
_publ_contact_author_fax     '86 013679466890'
_publ_contact_author_phone     '86 013679466890'
_publ_section_title
;
<i>trans</i>-Dichloridobis(4-nitroaniline-\k<i>N</i>^1^)palladium(II)
;
loop_
    _publ_author_name
    _publ_author_footnote
    _publ_author_address
    'Tian-Jun Feng' .
;
College of Mathematics, Physics and Software Engineering
Lanzhou Jiaotong University
Lanzhou 730070
People's Republic of China
;
