# Supplementary material for: trans-Dichloridobis(4-nitro­aniline-κN 1)palladium(II)
Source: Acta Crystallogr Sect E Struct Rep Online. 2012 Oct 13;68(Pt 11):m1351. doi: 10.1107/S1600536812042134 (PMC3515110; doi:10.1107/S1600536812042134)
Supplement: Supplementary file 2 [file e-68-m1351-Isup2.hkl]

# 
# h,k,l, Fc-squared, Fo-squared, sigma(Fo-squared) and status flag 
# 
data_I
_shelx_title ' mo_20120827a_0m Cc' 
_shelx_refln_list_code          4 
_shelx_F_calc_maximum      304.99 
_exptl_crystal_F_000       896.00 
_reflns_d_resolution_high  0.8347 
 
loop_ 
 _symmetry_equiv_pos_as_xyz 
 'x, y, z' 
 'x, -y, z+1/2' 
 'x+1/2, y+1/2, z' 
 'x+1/2, -y+1/2, z+1/2' 
 
_cell_length_a     5.6014 
_cell_length_b    26.2460 
_cell_length_c    11.0763 
_cell_angle_alpha  90.000 
_cell_angle_beta   99.828 
_cell_angle_gamma  90.000 
 
_shelx_F_squared_multiplier     1.000 
 
loop_ 
 _refln_index_h 
 _refln_index_k 
 _refln_index_l 
 _refln_F_squared_calc 
 _refln_F_squared_meas 
 _refln_F_squared_sigma 
 _refln_observed_status 
   1   1 -13      703.28      672.42     44.99 o 
   0   2 -13     1543.15     1594.39     42.53 o 
   2   2 -13      264.83      217.02     28.97 o 
   1   3 -13     1079.65     1066.36     54.35 o 
   2   4 -13      202.68      219.90     48.21 o 
   1   5 -13      696.94      709.80     48.84 o 
   0   0 -12     3595.22     3864.35    174.05 o 
   2   0 -12      892.43      859.16     63.64 o 
  -1   1 -12      305.58      326.93     22.48 o 
   1   1 -12     4118.99     4027.02     92.90 o 
   3   1 -12       76.70       98.46     23.86 o 
   0   2 -12     1231.51     1263.88     37.44 o 
   2   2 -12      196.52      202.89     27.25 o 
  -1   3 -12      161.94      162.14     18.71 o 
   1   3 -12      785.59      833.05     35.67 o 
   3   3 -12       90.85       74.18     22.83 o 
   0   4 -12      230.79      277.05     24.63 o 
   2   4 -12       68.12       79.62     17.82 o 
  -1   5 -12      450.73      502.92     26.07 o 
   1   5 -12      304.93      307.02     28.95 o 
   3   5 -12       58.53       39.19     20.84 o 
   0   6 -12     1338.34     1366.02     44.31 o 
   2   6 -12      794.83      852.40     41.60 o 
  -1   7 -12      406.09      432.32     31.18 o 
   1   7 -12     3032.06     3121.20     91.79 o 
   3   7 -12      272.12      307.14     33.02 o 
   0   8 -12     1902.10     1944.45     72.16 o 
   2   8 -12     1102.48     1044.18     39.87 o 
  -1   9 -12      284.08      276.56     21.60 o 
   1   9 -12     3538.23     3495.74     75.65 o 
   3   9 -12      201.39      220.46     24.41 o 
   0  10 -12     1067.64     1022.84     40.79 o 
   2  10 -12      654.34      663.14     34.99 o 
   1  11 -12      288.04      320.76     29.69 o 
   0  12 -12        1.73       -8.97     22.34 o 
   2  12 -12      104.31       71.53     20.28 o 
   1  13 -12      385.01      377.42     29.07 o 
  -1   1 -11      220.28      246.76     23.66 o 
   1   1 -11      783.39      805.08     29.59 o 
   3   1 -11      599.62      557.23     49.18 o 
  -2   2 -11      887.18      907.60     32.11 o 
   0   2 -11     1214.91     1174.76     35.97 o 
   2   2 -11     2642.39     2666.94     59.85 o 
   4   2 -11      104.70      103.14     23.15 o 
  -1   3 -11      195.47      201.61     18.57 o 
   1   3 -11     5032.42     5083.94    100.07 o 
   3   3 -11      530.62      530.65     37.43 o 
  -2   4 -11     1551.47     1610.24     41.23 o 
   0   4 -11     2169.42     2349.17     47.45 o 
   2   4 -11     3660.66     3554.64     72.50 o 
   4   4 -11      648.70      559.16     40.21 o 
  -1   5 -11     1126.00     1174.13     34.40 o 
   1   5 -11     4960.05     4672.14     87.39 o 
   3   5 -11      633.97      621.93     45.32 o 
  -2   6 -11      994.64     1045.85     34.10 o 
   0   6 -11      934.52     1000.34     31.17 o 
   2   6 -11     2068.73     2003.00     51.58 o 
   4   6 -11      122.23      105.61     24.55 o 
  -1   7 -11       27.67       12.92     13.51 o 
   1   7 -11      142.46      191.90     21.88 o 
   3   7 -11       91.27       87.60     18.09 o 
  -2   8 -11       95.03       75.65     26.17 o 
   0   8 -11      322.27      291.90     24.91 o 
   2   8 -11      287.64      267.88     23.68 o 
   4   8 -11        1.06       -5.33     20.11 o 
  -1   9 -11       33.87       34.93     14.07 o 
   1   9 -11      394.04      399.79     27.25 o 
   3   9 -11      115.04      139.66     20.40 o 
  -2  10 -11      842.79      921.38    103.66 o 
   0  10 -11      468.70      432.09     28.30 o 
   2  10 -11     2007.31     1945.87     52.46 o 
  -1  11 -11      466.45      462.35     45.32 o 
   1  11 -11     3817.27     3950.68     79.74 o 
   3  11 -11      643.95      728.49     35.17 o 
   0  12 -11     1182.61     1158.52     41.06 o 
   2  12 -11     3654.87     3822.90     78.98 o 
  -1  13 -11      385.27      436.79     47.73 o 
   1  13 -11     3073.14     3132.93    111.83 o 
   3  13 -11      166.18      222.81     24.31 o 
   0  14 -11      627.19      660.56     45.31 o 
   2  14 -11     1958.48     1988.23     54.39 o 
   1  15 -11      321.37      333.53     31.57 o 
   0  16 -11      129.01      160.83     31.17 o 
   2  16 -11      156.50      133.19     27.53 o 
   1  17 -11      604.28      593.60     44.66 o 
  -2   0 -10     2331.11     2469.81     70.87 o 
   0   0 -10      358.26      317.18     27.31 o 
   2   0 -10     7849.79     7775.38    152.94 o 
   4   0 -10      423.61      471.53     49.18 o 
  -3   1 -10     1663.37     1735.07     42.75 o 
  -1   1 -10     1446.98     1468.44     37.86 o 
   1   1 -10     3619.83     3706.86     61.03 o 
   3   1 -10     2224.32     2310.10     67.84 o 
   5   1 -10      813.08      721.27     46.70 o 
  -2   2 -10     2056.69     2190.43     46.50 o 
   0   2 -10      774.26      761.79     40.92 o 
   2   2 -10     3482.03     3529.92     69.68 o 
   4   2 -10      437.45      450.06     65.57 o 
  -3   3 -10      517.35      497.26     31.30 o 
  -1   3 -10      382.76      361.68     20.52 o 
   1   3 -10      521.81      533.94     23.05 o 
   3   3 -10      782.81      755.42     86.78 o 
   5   3 -10      166.13      149.35     27.25 o 
  -2   4 -10       22.98       21.54     14.89 o 
   0   4 -10       17.79       15.96     12.37 o 
   2   4 -10        1.93       -3.92     13.90 o 
   4   4 -10       41.99       30.04     19.35 o 
  -3   5 -10      395.90      473.12     30.37 o 
  -1   5 -10      535.29      550.82     24.53 o 
   1   5 -10      259.93      242.55     24.22 o 
   3   5 -10      790.13      820.91     33.34 o 
   5   5 -10      122.29      113.77     25.56 o 
  -2   6 -10     1795.35     1841.39     49.67 o 
   0   6 -10     1112.80     1190.79     31.66 o 
   2   6 -10     4002.91     3999.92     77.35 o 
   4   6 -10      617.45      524.96     36.80 o 
  -3   7 -10     1914.35     1981.16     68.40 o 
  -1   7 -10      868.66      921.03     30.25 o 
   1   7 -10     3478.43     3610.67     71.96 o 
   3   7 -10     2479.82     2409.93     56.96 o 
  -2   8 -10     3400.89     3495.52     96.81 o 
   0   8 -10      177.42      182.32     17.14 o 
   2   8 -10     8759.32     8531.64    141.55 o 
   4   8 -10       13.96       33.54     15.97 o 
  -3   9 -10     2118.90     2192.32     72.59 o 
  -1   9 -10      479.33      528.54     29.48 o 
   1   9 -10     6144.51     6146.25    114.09 o 
   3   9 -10     2274.01     2257.89     55.48 o 
  -2  10 -10     1996.75     2023.99     68.83 o 
   0  10 -10      960.91     1091.58     30.73 o 
   2  10 -10     4550.20     4303.21     82.92 o 
   4  10 -10      300.49      332.83     44.36 o 
  -1  11 -10      306.59      340.49     25.81 o 
   1  11 -10      409.06      432.50     51.71 o 
   3  11 -10      325.42      319.50     25.01 o 
  -2  12 -10       26.46      -19.48     21.53 o 
   0  12 -10       13.20      -13.30     15.66 o 
   2  12 -10      517.86      544.35     34.67 o 
   4  12 -10       46.74       32.90     17.10 o 
  -1  13 -10      256.87      253.96     37.61 o 
   1  13 -10      174.39      167.31     20.96 o 
   3  13 -10      874.45      988.72     38.59 o 
  -2  14 -10      891.12      834.46     49.15 o 
   0  14 -10      394.88      382.67     34.43 o 
   2  14 -10     1222.09     1255.48     42.66 o 
   4  14 -10      439.01      406.60     28.88 o 
  -1  15 -10     1136.11     1255.71     56.40 o 
   1  15 -10     1528.82     1462.99     44.90 o 
   3  15 -10     1853.94     1834.05     51.75 o 
   0  16 -10      566.66      551.68     95.94 o 
   2  16 -10     2808.13     2966.42     67.26 o 
  -1  17 -10     1175.99     1232.95     66.05 o 
   1  17 -10     2053.50     2024.95     79.07 o 
   3  17 -10     1193.63     1230.94     70.33 o 
   0  18 -10      457.85      465.78     70.39 o 
   2  18 -10     1414.67     1399.16     46.82 o 
   1  19 -10      283.88      277.28     34.09 o 
   0  20 -10       61.19       34.70     27.04 o 
  -3   1  -9       74.98       61.81     19.11 o 
  -1   1  -9      988.06      995.12     29.53 o 
   1   1  -9      811.22      863.28     28.26 o 
   3   1  -9     1106.39     1140.68     45.25 o 
   5   1  -9       27.28       64.06     22.83 o 
  -4   2  -9      185.26      217.44     24.63 o 
  -2   2  -9     3880.92     3803.37     63.97 o 
   0   2  -9      530.53      580.83     23.89 o 
   2   2  -9     3479.62     3552.27     57.65 o 
   4   2  -9     1797.22     1715.22     58.64 o 
  -3   3  -9     1711.51     1657.75     47.11 o 
  -1   3  -9     6399.21     6432.82     92.90 o 
   1   3  -9      432.57      373.00     19.31 o 
   3   3  -9     9086.57     8753.98    139.07 o 
   5   3  -9       70.82       67.00     23.52 o 
  -4   4  -9      294.58      324.66     27.50 o 
  -2   4  -9     7542.02     7550.09    129.35 o 
   0   4  -9     1401.30     1483.86     34.81 o 
   2   4  -9     8115.97     7504.73    121.89 o 
   4   4  -9      970.79      969.53     43.29 o 
  -3   5  -9     1351.60     1322.21     42.28 o 
  -1   5  -9     5930.10     6160.75    104.62 o 
   1   5  -9      870.37      940.25     28.53 o 
   3   5  -9     9251.75     8726.13    139.51 o 
   5   5  -9      251.79      195.86     28.29 o 
  -2   6  -9     2848.20     2894.99     70.62 o 
   0   6  -9     1300.20     1466.02     34.21 o 
   2   6  -9     3200.27     3114.56     63.82 o 
   4   6  -9      711.21      754.09     32.72 o 
  -3   7  -9      163.16      166.41     26.87 o 
  -1   7  -9      582.28      580.24     29.15 o 
   1   7  -9      359.59      388.23     19.36 o 
   3   7  -9      711.52      735.66     30.58 o 
   5   7  -9       25.03       19.25     35.68 o 
  -2   8  -9        5.86       24.57     17.06 o 
   0   8  -9      125.89      141.06     14.48 o 
   2   8  -9       71.94       60.03     15.77 o 
   4   8  -9       86.93       96.50     17.49 o 
  -3   9  -9      148.19      165.61     28.42 o 
  -1   9  -9      354.24      347.76     23.73 o 
   1   9  -9      548.29      556.98     37.81 o 
   3   9  -9      172.29      184.68     20.19 o 
   5   9  -9       12.47       10.15     36.16 o 
  -2  10  -9     2077.68     2062.45     66.65 o 
   0  10  -9      949.91      929.89     40.31 o 
   2  10  -9     2147.12     2148.81     51.93 o 
   4  10  -9      670.48      623.31     32.08 o 
  -3  11  -9     1851.27     1933.40     67.64 o 
  -1  11  -9     3367.72     3457.57     69.26 o 
   1  11  -9     3015.97     3003.90     62.77 o 
   3  11  -9     4715.97     4499.13     85.36 o 
   5  11  -9      254.73      242.78     24.00 o 
  -2  12  -9     4011.97     4021.24    141.75 o 
   0  12  -9     1895.18     1996.94     49.38 o 
   2  12  -9     5352.06     5256.23     94.42 o 
   4  12  -9      578.49      540.97     30.35 o 
  -3  13  -9     1362.47     1341.55     56.58 o 
  -1  13  -9     2855.90     2719.37     93.05 o 
   1  13  -9      359.20      370.48     24.64 o 
   3  13  -9     5446.49     5393.07     98.15 o 
  -2  14  -9     2245.97     2322.29    110.41 o 
   0  14  -9      564.13      521.49     28.07 o 
   2  14  -9     3338.87     3375.17     69.83 o 
   4  14  -9      753.90      780.07     41.36 o 
  -1  15  -9      623.85      652.97     54.48 o 
   1  15  -9      275.89      297.91     23.41 o 
   3  15  -9      606.22      597.88     32.03 o 
  -2  16  -9       22.26       48.56     56.41 o 
   0  16  -9      233.65      266.46     53.03 o 
   2  16  -9       93.55       91.38     22.78 o 
   4  16  -9      224.59      237.12     24.63 o 
  -1  17  -9      744.34      750.39     54.96 o 
   1  17  -9       93.22      104.88     18.65 o 
   3  17  -9      234.67      234.66     23.48 o 
  -2  18  -9     1070.22     1040.84     62.68 o 
   0  18  -9      693.67      612.28     40.91 o 
   2  18  -9      865.92      914.98     42.25 o 
  -1  19  -9     2174.25     2253.37     91.61 o 
   1  19  -9     1039.00     1024.21     50.77 o 
   3  19  -9     2641.39     2783.18     65.32 o 
   0  20  -9     1152.05     1023.02     51.81 o 
   2  20  -9     2726.21     2671.14     80.01 o 
  -1  21  -9     1319.73     1187.76     56.86 o 
   1  21  -9      558.16      500.93     40.57 o 
   0  22  -9      587.86      564.99     42.94 o 
   2  22  -9      824.37      818.96     97.39 o 
   1  23  -9      163.43      167.79     39.53 o 
  -4   0  -8      902.95      915.09     68.46 o 
  -2   0  -8     3308.09     3161.87    104.62 o 
   0   0  -8     8115.97     8089.46    171.64 o 
   4   0  -8     5497.38     5272.61    166.82 o 
  -3   1  -8      594.12      587.73     37.48 o 
  -1   1  -8    12028.07    11635.87    152.56 o 
   1   1  -8      431.36      659.38     23.26 o 
   3   1  -8    10158.45    10195.58    155.73 o 
   5   1  -8      478.26      472.74     42.91 o 
  -4   2  -8      541.48      579.88     39.55 o 
  -2   2  -8     2795.10     2866.74     60.09 o 
   0   2  -8     2664.50     2535.30     58.39 o 
   2   2  -8     1696.73     1744.02     39.81 o 
   4   2  -8     4018.16     4034.40     96.48 o 
  -3   3  -8       58.70       50.36     16.97 o 
  -1   3  -8     1980.35     2001.45     47.11 o 
   1   3  -8     1457.21     1736.45     40.09 o 
   3   3  -8     1743.63     1774.01     43.87 o 
   5   3  -8      351.32      318.79     38.09 o 
  -4   4  -8       18.18       15.31     23.84 o 
  -2   4  -8      137.73      134.60     18.64 o 
   0   4  -8      122.59      154.47     15.59 o 
   2   4  -8       16.06       -8.89      5.93 o 
   4   4  -8      326.88      306.04     21.56 o 
  -3   5  -8      110.33      112.20     20.99 o 
  -1   5  -8     1198.41     1219.83     45.69 o 
   1   5  -8      771.07      813.37     28.34 o 
   3   5  -8     1899.24     2043.07     47.66 o 
   5   5  -8      491.06      548.14     38.85 o 
  -4   6  -8      297.76      284.81     31.70 o 
  -2   6  -8     2233.30     2198.02     51.46 o 
   0   6  -8     4237.39     4304.77     74.13 o 
   2   6  -8     1119.75     1195.10     36.91 o 
   4   6  -8     4395.92     4396.63     82.23 o 
  -3   7  -8      853.29      855.94     34.84 o 
  -1   7  -8     8359.99     8206.88    129.45 o 
   1   7  -8     1291.57     1419.25     31.84 o 
   3   7  -8     6283.94     6039.17    102.78 o 
   5   7  -8      851.13      882.49     44.94 o 
  -4   8  -8     1009.44      983.11     48.66 o 
  -2   8  -8     3307.67     3291.07     65.80 o 
   0   8  -8     4325.98     4391.66    120.59 o 
   2   8  -8     4047.66     3971.02     74.20 o 
   4   8  -8     4872.40     4808.34     89.67 o 
  -3   9  -8      507.61      542.65     38.30 o 
  -1   9  -8     6855.29     6998.27    135.60 o 
   1   9  -8     1177.53     1264.10     30.38 o 
   3   9  -8     7573.79     7679.55    125.44 o 
   5   9  -8      835.67      857.80     35.49 o 
  -4  10  -8      768.09      821.03     67.98 o 
  -2  10  -8      835.13      866.07     33.95 o 
   0  10  -8     3028.79     2947.41     59.93 o 
   2  10  -8     3265.11     3319.40     66.01 o 
   4  10  -8     3547.04     3550.84     72.34 o 
  -3  11  -8      669.45      716.94     44.26 o 
  -1  11  -8     1196.97     1255.36     38.67 o 
   1  11  -8     2356.29     2299.95     51.93 o 
   3  11  -8      231.75      203.81     30.31 o 
   5  11  -8      303.39      236.47     27.55 o 
  -2  12  -8      489.66      498.03     36.44 o 
   0  12  -8      992.64      964.83     34.48 o 
   2  12  -8     1727.00     1862.84     47.18 o 
   4  12  -8      419.20      431.57     27.62 o 
  -3  13  -8      528.41      488.59     49.66 o 
  -1  13  -8      898.08     1010.91     47.09 o 
   1  13  -8      941.40     1008.63     35.04 o 
   3  13  -8     1663.64     1685.25     45.99 o 
   5  13  -8      175.16      166.47     21.16 o 
  -2  14  -8     2179.80     2151.10     68.77 o 
   0  14  -8     1964.63     2037.35     48.22 o 
   2  14  -8      965.47      910.10     33.91 o 
   4  14  -8     2255.28     2191.69     54.65 o 
  -3  15  -8      365.43      366.89     36.06 o 
  -1  15  -8     4988.59     4911.90    230.94 o 
   1  15  -8      634.46      641.60     29.33 o 
   3  15  -8     3947.24     3890.11     83.58 o 
  -2  16  -8     2346.97     2247.01    101.73 o 
   0  16  -8     2219.42     2360.81     70.57 o 
   2  16  -8     2342.16     2347.96     54.73 o 
   4  16  -8     3135.70     3117.85     68.69 o 
  -3  17  -8      512.68      497.69     40.46 o 
  -1  17  -8     5907.81     5712.66    129.21 o 
   1  17  -8      548.89      572.51     28.80 o 
   3  17  -8     4085.34     4036.42     79.59 o 
  -2  18  -8     1284.07     1297.89     56.48 o 
   0  18  -8     1326.01     1350.24     70.39 o 
   2  18  -8     1275.81     1276.22     40.62 o 
   4  18  -8     1204.58     1250.31     54.50 o 
  -1  19  -8      639.64      662.01     43.88 o 
   1  19  -8      212.95      195.08     28.61 o 
   3  19  -8      662.73      582.85     31.14 o 
  -2  20  -8       22.81       -6.72     24.98 o 
   0  20  -8      278.67      228.99     37.61 o 
   2  20  -8      156.65      177.54     21.16 o 
  -1  21  -8      482.63      524.54     40.84 o 
   1  21  -8      108.14      127.77     26.93 o 
   3  21  -8      698.34      760.09     43.07 o 
   0  22  -8      819.87      723.54     45.67 o 
   2  22  -8      597.82      578.72     40.36 o 
  -1  23  -8     1881.56     1768.19    100.28 o 
   1  23  -8      672.86      655.07     48.70 o 
   0  24  -8     1320.64     1404.76     59.31 o 
   2  24  -8     1022.46      946.91     74.25 o 
   1  25  -8      380.70      327.97     35.07 o 
  -5   1  -7      280.73      268.10     31.96 o 
  -3   1  -7       31.03       17.23     38.09 o 
  -1   1  -7     1223.91     1127.13     28.49 o 
   1   1  -7      924.34      933.89     24.22 o 
   3   1  -7      703.62      849.73     26.16 o 
   5   1  -7      971.90      904.91     43.62 o 
  -4   2  -7     1059.10     1094.19     47.67 o 
  -2   2  -7     1006.36     1014.54     34.93 o 
   0   2  -7     5153.59     5109.83     72.37 o 
   4   2  -7     2564.20     2502.13     53.87 o 
   6   2  -7       44.22       42.99     23.52 o 
  -3   3  -7      974.60      970.04     34.49 o 
  -1   3  -7    16342.73    15732.39    226.76 o 
   1   3  -7     2250.28     2070.10     42.15 o 
   3   3  -7     6693.00     6485.14    127.73 o 
   5   3  -7     1708.99     1720.72     60.34 o 
  -4   4  -7     2459.90     2489.25     68.75 o 
  -2   4  -7     4685.05     4442.70     80.09 o 
   0   4  -7    23016.74    22573.04    273.96 o 
   2   4  -7     1020.78     1001.86     24.79 o 
   4   4  -7    15832.78    15455.05    228.56 o 
   6   4  -7      262.70      363.32     58.82 o 
  -3   5  -7     1135.44     1033.72     35.40 o 
  -1   5  -7     9626.07     9732.37    211.82 o 
   1   5  -7     3769.13     3835.02     67.36 o 
   3   5  -7     5696.00     5382.22     91.08 o 
   5   5  -7     2173.84     2275.02     54.83 o 
  -4   6  -7     1552.18     1715.61     60.32 o 
  -2   6  -7     1345.45     1372.46     39.68 o 
   0   6  -7     6828.66     6768.76    130.21 o 
   2   6  -7      581.22      564.61     26.47 o 
   4   6  -7     1898.18     1872.43     46.54 o 
   6   6  -7      134.79      136.36     27.25 o 
  -3   7  -7      309.74      256.20     21.02 o 
  -1   7  -7      952.34     1016.78     38.79 o 
   1   7  -7      576.60      610.26     29.12 o 
   3   7  -7     1352.00     1404.38     48.73 o 
   5   7  -7      892.62      922.65     35.69 o 
  -4   8  -7      149.99      137.77     26.87 o 
  -2   8  -7      185.68      182.43     18.87 o 
   0   8  -7      164.77      164.03     15.93 o 
   2   8  -7      466.33      517.39     25.09 o 
   4   8  -7      182.20      160.81     17.92 o 
  -3   9  -7      982.01     1097.84     47.21 o 
  -1   9  -7     1073.74     1004.36     39.67 o 
   1   9  -7     1055.10     1003.17     24.85 o 
   3   9  -7      311.82      295.65     21.31 o 
   5   9  -7      572.17      640.54     35.29 o 
  -4  10  -7     2327.40     2240.34     70.45 o 
  -2  10  -7      831.07      861.95     33.29 o 
   0  10  -7     6411.01     6465.89    104.58 o 
   2  10  -7     1398.15     1505.25     40.36 o 
   4  10  -7     1126.02     1177.85     42.84 o 
  -3  11  -7     1291.91     1229.80     51.02 o 
  -1  11  -7     5824.33     5644.91     94.88 o 
   1  11  -7     6997.39     7383.73    117.77 o 
   3  11  -7     2076.10     2009.38     48.41 o 
   5  11  -7     2320.48     2192.18     55.10 o 
  -4  12  -7     2477.19     2445.37     96.91 o 
  -2  12  -7     2468.19     2536.56     70.55 o 
   0  12  -7    16358.63    16404.10    242.05 o 
   2  12  -7      379.23      421.43     24.09 o 
   4  12  -7     8683.71     8268.61    135.45 o 
  -3  13  -7      694.87      677.11     42.21 o 
  -1  13  -7     5701.13     5866.16    121.02 o 
   1  13  -7     1977.77     1933.38     49.10 o 
   3  13  -7     4832.37     4510.58     82.36 o 
   5  13  -7     1793.59     1867.69     51.00 o 
  -4  14  -7      332.11      368.65     35.07 o 
  -2  14  -7     1057.65     1073.23     47.05 o 
   0  14  -7     3291.70     3384.24     64.83 o 
   2  14  -7       44.64       37.06     14.95 o 
   4  14  -7     2203.92     2157.05     53.37 o 
  -3  15  -7      196.77      208.87     29.61 o 
  -1  15  -7      886.24      856.89     45.31 o 
   1  15  -7      360.46      350.50     22.84 o 
   3  15  -7     1831.01     1876.46     47.60 o 
   5  15  -7      710.84      648.46     43.10 o 
  -2  16  -7      111.24      110.76     25.67 o 
   0  16  -7      687.58      709.87     59.78 o 
   2  16  -7      708.64      744.73     40.76 o 
   4  16  -7       48.14       71.15     16.58 o 
  -3  17  -7      108.13      131.38     28.14 o 
  -1  17  -7     1306.44     1237.56     52.13 o 
   1  17  -7      834.15      858.76     44.68 o 
   3  17  -7      694.38      622.93     30.30 o 
  -2  18  -7     1181.60     1148.44    129.69 o 
   0  18  -7     3671.98     3648.39    177.43 o 
   2  18  -7     1219.32     1285.33     44.78 o 
   4  18  -7      948.93      918.10     52.07 o 
  -3  19  -7      701.87      700.82     54.96 o 
  -1  19  -7     2717.11     2718.06     90.16 o 
   1  19  -7     2224.33     2211.82     74.73 o 
   3  19  -7     1905.51     1869.68     66.36 o 
  -2  20  -7      783.87      861.50     48.35 o 
   0  20  -7     3468.10     3574.35     91.02 o 
   2  20  -7     1047.91     1043.66     35.90 o 
   4  20  -7     3490.94     3335.81    121.50 o 
  -1  21  -7     2480.31     2592.84     77.39 o 
   1  21  -7     1604.59     1531.79     56.69 o 
   3  21  -7     1984.90     1886.79    137.41 o 
  -2  22  -7      652.45      598.64     43.62 o 
   0  22  -7     2071.59     2165.94     69.83 o 
   2  22  -7      325.45      378.22     33.13 o 
  -1  23  -7      430.94      421.92     37.84 o 
   1  23  -7      524.10      536.35     38.85 o 
   3  23  -7      528.23      525.14     46.28 o 
   0  24  -7       69.06       54.66     32.30 o 
   2  24  -7      158.29      172.60     41.46 o 
  -1  25  -7      343.36      394.26     38.85 o 
   1  25  -7      539.08      578.56     59.78 o 
   0  26  -7      899.63      896.01     52.45 o 
  -4   0  -6     6714.60     6571.48    192.85 o 
  -2   0  -6     2685.30     2491.67     88.71 o 
   0   0  -6    25094.32    23593.43    401.26 o 
   2   0  -6     7208.05       -8.68      5.79 o 
   4   0  -6     7732.93     7745.18    189.00 o 
   6   0  -6     2026.58     2143.57    100.28 o 
  -5   1  -6     1398.16     1433.00     53.52 o 
  -3   1  -6     3714.82     3607.23     83.87 o 
  -1   1  -6     5311.80     4999.40     81.28 o 
   1   1  -6    25532.39    26413.81    365.21 o 
   5   1  -6     5314.82     5358.07    120.34 o 
  -4   2  -6     2631.94     2572.01     69.51 o 
  -2   2  -6     1342.75     1463.93     48.70 o 
   0   2  -6     9869.32     9401.06    119.44 o 
   2   2  -6     2222.22     2107.39     35.40 o 
   4   2  -6     4777.57     4861.24     84.78 o 
   6   2  -6      913.62      931.60     48.40 o 
  -5   3  -6      267.32      304.09     31.66 o 
  -3   3  -6     1427.54     1342.89     65.57 o 
  -1   3  -6     1619.75     1505.02     36.27 o 
   1   3  -6     1227.48     1236.09     25.03 o 
   3   3  -6     1172.12     1243.29     31.51 o 
   5   3  -6     1777.34     1789.13     45.71 o 
  -4   4  -6      140.27      126.99     22.83 o 
  -2   4  -6      494.05      448.81     28.42 o 
   0   4  -6      261.74      245.64     20.85 o 
   2   4  -6       79.27       90.57      8.75 o 
   4   4  -6      276.02      316.74     21.10 o 
   6   4  -6       78.16       84.31     24.71 o 
  -5   5  -6      474.01      430.06     52.07 o 
  -3   5  -6     1614.13     1620.19     42.74 o 
  -1   5  -6      934.63      877.07     27.55 o 
   1   5  -6     2791.40     2857.87     43.74 o 
   3   5  -6     1668.67     1643.12     38.95 o 
   5   5  -6      845.87      860.28     39.81 o 
  -4   6  -6     1689.56     1657.71     44.54 o 
  -2   6  -6      975.91      970.50     40.22 o 
   0   6  -6    11934.76    11683.46    169.78 o 
   2   6  -6     1808.85     1766.56     39.50 o 
   4   6  -6     3874.33     4085.69     75.44 o 
   6   6  -6      738.59      798.36     47.67 o 
  -5   7  -6     1065.31     1084.72     49.94 o 
  -3   7  -6     2118.07     2109.38     48.76 o 
  -1   7  -6     6510.97     6401.81    124.69 o 
   1   7  -6    16728.17    17135.90    209.18 o 
   3   7  -6     1213.37     1235.72     34.70 o 
   5   7  -6     6764.76     6586.01    113.13 o 
  -4   8  -6     7114.88     7033.47    148.95 o 
  -2   8  -6      241.16      186.59     18.05 o 
   0   8  -6    28212.67    27713.02    385.41 o 
   2   8  -6     1350.47     1492.00     36.69 o 
   4   8  -6    11084.07    10985.30    168.86 o 
   6   8  -6     1155.47     1213.64     51.45 o 
  -5   9  -6     2056.60     2089.38     69.83 o 
  -3   9  -6     1775.02     1735.50     90.16 o 
   1   9  -6    14191.97    13483.11    195.57 o 
   3   9  -6      631.77      579.35     25.78 o 
   5   9  -6     6067.53     5928.58    104.95 o 
  -4  10  -6     2177.50     2112.58    106.55 o 
  -2  10  -6       32.78       17.83     16.70 o 
   0  10  -6    10209.76    10270.70    153.02 o 
   2  10  -6      766.21      765.56     28.26 o 
   4  10  -6     3321.77     3210.98    111.37 o 
   6  10  -6      451.57      484.70     35.15 o 
  -3  11  -6     2235.23     2138.63     64.05 o 
  -1  11  -6     1077.47     1086.28     39.55 o 
   1  11  -6     2623.62     2572.52     59.58 o 
   3  11  -6      620.61      616.13     27.44 o 
   5  11  -6     1042.63      937.61     36.42 o 
  -4  12  -6       56.98       79.29     23.46 o 
  -2  12  -6      379.40      366.27     30.88 o 
   0  12  -6       47.16       42.16     30.06 o 
   2  12  -6      551.11      527.79     25.22 o 
   4  12  -6        9.39       14.89     13.41 o 
  -3  13  -6      605.59      590.53     38.02 o 
  -1  13  -6      604.74      556.86     37.39 o 
   1  13  -6     3359.62     3534.15     65.64 o 
   3  13  -6     1283.87     1319.35     53.58 o 
   5  13  -6      774.94      810.07     34.78 o 
  -4  14  -6      860.95      957.57     59.30 o 
  -2  14  -6     1260.19     1412.68     57.86 o 
   0  14  -6     5602.89     5740.07    112.40 o 
   2  14  -6     3351.80     3255.47     63.49 o 
   4  14  -6     2085.34     2115.79     62.23 o 
  -3  15  -6     1934.82     1922.30     63.73 o 
  -1  15  -6     3216.20     3259.11     82.84 o 
   1  15  -6     2924.20     2854.87     78.03 o 
   3  15  -6     1583.49     1613.34     42.35 o 
   5  15  -6     2507.05     2477.60     75.65 o 
  -4  16  -6     2691.67     2789.11     90.16 o 
  -2  16  -6     1659.50     1675.66     57.17 o 
   0  16  -6     6305.35     6219.20    102.69 o 
   2  16  -6     3568.66     3618.81     68.77 o 
   4  16  -6     2908.73     2798.33     61.19 o 
  -3  17  -6     2425.74     2417.31     72.87 o 
  -1  17  -6     3696.13     3590.43    124.39 o 
   1  17  -6     7931.82     7465.16    119.25 o 
   3  17  -6      803.02      789.28     30.83 o 
   5  17  -6     1939.98     1891.68     66.46 o 
  -4  18  -6      743.92      674.94     45.80 o 
  -2  18  -6      805.22      815.88     43.94 o 
   0  18  -6     3641.62     3730.82     90.33 o 
   2  18  -6     1465.67     1553.21     45.74 o 
   4  18  -6     1439.40     1471.03     60.27 o 
  -3  19  -6      528.14      574.94     65.09 o 
  -1  19  -6      422.16      422.93     47.25 o 
   1  19  -6      660.03      666.85     27.90 o 
   3  19  -6      558.11      560.02     36.36 o 
  -2  20  -6        0.83      -29.48     21.28 o 
   0  20  -6      102.56       68.45     22.77 o 
   2  20  -6       57.92       81.44     25.56 o 
   4  20  -6      306.23      279.94     44.36 o 
  -3  21  -6      370.84      439.03     38.11 o 
  -1  21  -6      504.79      440.32     90.64 o 
   1  21  -6     1288.90     1234.09     61.23 o 
   3  21  -6      567.40      577.75     37.33 o 
  -2  22  -6      627.28      577.53     40.84 o 
   0  22  -6     2612.48     2577.84     74.97 o 
   2  22  -6     1011.52     1040.44     72.32 o 
   4  22  -6      902.85     1036.13     61.71 o 
  -1  23  -6     1874.37     1904.95     64.76 o 
   1  23  -6     1832.54     1796.96     61.08 o 
   3  23  -6      784.64      730.26     42.55 o 
  -2  24  -6      903.42      813.49     47.03 o 
   0  24  -6     2562.67     2541.74     75.60 o 
   2  24  -6      935.08      832.16     67.50 o 
  -1  25  -6     1373.75     1356.41     73.77 o 
   1  25  -6     2037.00     1996.03     99.32 o 
   3  25  -6      896.25      992.23     73.28 o 
   0  26  -6     1423.83     1469.91     65.09 o 
   2  26  -6      334.80      350.03     51.11 o 
  -1  27  -6      327.63      332.31     75.69 o 
   1  27  -6      698.06      707.77     69.43 o 
  -5   1  -5      270.90      291.05     29.30 o 
  -3   1  -5     1789.70     1845.50     65.09 o 
  -1   1  -5     2207.11     2147.19     62.68 o 
   1   1  -5     5207.81     5772.06    117.49 o 
   3   1  -5      243.21      267.28     14.34 o 
   5   1  -5     1307.59     1351.56     37.94 o 
  -4   2  -5     2617.87     2560.34     95.94 o 
  -2   2  -5     2036.03     2010.19     51.45 o 
   0   2  -5     4321.11     4146.78     71.69 o 
   2   2  -5     8364.99     8191.56    120.47 o 
   4   2  -5      507.02      506.05     19.56 o 
   6   2  -5     2136.76     2109.20     69.54 o 
  -5   3  -5      798.00      819.23     83.89 o 
  -3   3  -5     8464.95     8497.08    160.88 o 
  -1   3  -5      586.11      507.19     20.38 o 
   1   3  -5    29314.62    29275.69    347.61 o 
   3   3  -5     2827.93     2940.90     50.77 o 
   5   3  -5     7657.91     7939.17    142.42 o 
  -4   4  -5     4726.94     4830.80    103.47 o 
  -2   4  -5     6745.15     6748.31    128.42 o 
   0   4  -5    19633.41    18755.69    319.43 o 
   2   4  -5    12760.93    12531.39    154.30 o 
   4   4  -5     2261.69     2381.99     50.76 o 
   6   4  -5     3131.77     3225.33    148.98 o 
  -5   5  -5      831.48      762.74     60.75 o 
  -3   5  -5    10444.60    10324.81    190.14 o 
  -1   5  -5      799.11      784.02     24.17 o 
   1   5  -5    30611.61    29702.05    352.78 o 
   3   5  -5     2319.78     2704.95     63.40 o 
   5   5  -5     4805.64     4632.67    137.13 o 
  -4   6  -5     3093.83     3119.01     76.43 o 
  -2   6  -5     5883.16     5871.12     93.78 o 
   0   6  -5     4515.38     4363.00    100.38 o 
   2   6  -5     6376.67     6409.21     99.46 o 
   4   6  -5     1267.33     1240.47     36.64 o 
   6   6  -5     1799.70     1703.29     72.86 o 
  -5   7  -5      585.79      604.40     39.27 o 
  -3   7  -5     1267.90     1236.74     36.39 o 
  -1   7  -5    12343.32    13185.39    310.49 o 
   1   7  -5     3593.09     3826.02     53.59 o 
   3   7  -5     1155.56     1175.71     32.97 o 
   5   7  -5      314.63      401.02     24.97 o 
  -4   8  -5       23.65       38.79     19.77 o 
  -2   8  -5      761.84      713.46     31.66 o 
   0   8  -5      121.42      114.33     11.94 o 
   2   8  -5      536.83      581.87     22.85 o 
   4   8  -5      583.61      595.70     27.33 o 
   6   8  -5       90.23       76.57     17.62 o 
  -5   9  -5      423.95      448.24     49.18 o 
  -3   9  -5     2498.64     2522.05     61.25 o 
  -1   9  -5     3129.62     3373.65     58.50 o 
   1   9  -5     1857.62     1788.25     60.57 o 
   3   9  -5      101.58      109.32     14.41 o 
   5   9  -5      490.50      527.33     27.79 o 
  -4  10  -5     3639.40     3649.25     88.96 o 
  -2  10  -5     1495.20     1617.48     90.16 o 
   0  10  -5     6196.54     6030.41     94.48 o 
   2  10  -5     4523.88     4370.98     81.36 o 
   4  10  -5     1278.02     1276.43     37.01 o 
   6  10  -5      968.30      982.32     38.52 o 
  -5  11  -5      955.71      796.20     55.45 o 
  -3  11  -5     5246.03     5187.67    113.81 o 
  -1  11  -5     1756.41     1770.16     38.29 o 
   1  11  -5    19138.53    18778.74    267.92 o 
   3  11  -5     1205.89     1295.86     35.93 o 
   5  11  -5     3716.20     3891.03     76.89 o 
  -4  12  -5     4125.71     4319.05    146.57 o 
  -2  12  -5     4722.04     4601.67    101.57 o 
   0  12  -5    15821.80    15569.06    268.19 o 
   2  12  -5     6567.81     6474.26    103.11 o 
   4  12  -5     1919.15     1806.48     54.91 o 
   6  12  -5     2360.78     2311.79     73.79 o 
  -5  13  -5      877.86      856.74     46.61 o 
  -3  13  -5     5654.42     5545.43    121.01 o 
  -1  13  -5     1078.86     1055.34     46.49 o 
   1  13  -5    18268.04    18157.52    262.20 o 
   3  13  -5      959.29      905.97     31.98 o 
   5  13  -5     4439.41     4270.66     97.26 o 
  -4  14  -5     2035.37     2098.18     66.10 o 
  -2  14  -5     1827.74     1729.74     57.23 o 
   0  14  -5     2609.20     2509.70     75.70 o 
   2  14  -5     1349.29     1366.89     36.92 o 
   4  14  -5     1798.50     1764.29     44.49 o 
  -3  15  -5      604.10      558.04     65.09 o 
  -1  15  -5      705.54      723.63     40.57 o 
   1  15  -5     1710.31     1709.73     46.81 o 
   3  15  -5     1490.38     1591.20     41.25 o 
   5  15  -5      761.60      747.98     42.94 o 
  -4  16  -5       35.86       44.67     22.47 o 
  -2  16  -5      855.88      887.68     67.98 o 
   0  16  -5      281.05      282.56     31.83 o 
   2  16  -5     1510.79     1527.74     40.16 o 
   4  16  -5      519.24      501.98     35.07 o 
  -3  17  -5      893.20      923.74     44.66 o 
  -1  17  -5      363.59      367.83     39.53 o 
   1  17  -5     1186.37     1208.65     35.14 o 
   3  17  -5      156.26      166.45     17.60 o 
   5  17  -5      245.07      238.44     30.20 o 
  -4  18  -5      910.22      942.35     47.05 o 
  -2  18  -5     1127.81     1071.66     47.03 o 
   0  18  -5     2233.33     2091.88     70.87 o 
   2  18  -5     4680.86     4907.64     85.26 o 
   4  18  -5     1113.28     1121.24     49.04 o 
  -3  19  -5     2710.80     2737.01     76.69 o 
  -1  19  -5     1088.72     1034.89     50.14 o 
   1  19  -5     8258.71     8389.78    131.10 o 
   3  19  -5     1618.17     1427.84     86.30 o 
   5  19  -5     2094.18     1977.31     68.50 o 
  -4  20  -5     2288.58     2315.72     74.47 o 
  -2  20  -5     1683.43     1620.74     70.39 o 
   0  20  -5     3621.47     3740.67     89.97 o 
   2  20  -5     3219.91     3217.51     63.46 o 
   4  20  -5      935.08      917.33     59.30 o 
  -3  21  -5     3226.27     3026.58     83.83 o 
  -1  21  -5      606.95      619.89     38.16 o 
   1  21  -5     6383.82     6345.23    137.41 o 
   3  21  -5      960.23     1029.99     56.41 o 
  -2  22  -5     1419.74     1367.80     53.85 o 
   0  22  -5     2014.56     1973.41     91.61 o 
   2  22  -5     2291.44     2356.89    103.18 o 
   4  22  -5      658.48      744.07     65.09 o 
  -3  23  -5      416.47      373.12     36.06 o 
  -1  23  -5      469.75      454.52     36.14 o 
   1  23  -5      658.35      647.23     38.30 o 
   3  23  -5      391.27      395.50     33.50 o 
  -2  24  -5       95.87      121.44     26.77 o 
   0  24  -5      116.53      110.26     25.91 o 
   2  24  -5      219.27      146.57     38.57 o 
  -1  25  -5      175.70      131.71     27.96 o 
   1  25  -5      502.58      533.24     58.82 o 
   3  25  -5       39.41       46.22     35.20 o 
  -2  26  -5      624.15      624.31     55.93 o 
   0  26  -5      696.85      655.70     62.68 o 
   2  26  -5     1008.74      947.87     70.39 o 
  -1  27  -5     1417.28     1440.95     57.47 o 
   1  27  -5     1683.13     1574.65     89.68 o 
   0  28  -5     3377.39     3391.33    135.00 o 
   2  28  -5     1308.56     1457.97     87.75 o 
   1  29  -5     2013.31     2140.67    106.07 o 
  -4   0  -4     3748.60     3647.82    119.57 o 
  -2   0  -4    17891.70    17839.91    432.96 o 
   0   0  -4     1641.93     1648.05     38.11 o 
   2   0  -4    61840.03    63956.12   1362.99 o 
   4   0  -4      247.96      324.45     36.64 o 
   6   0  -4     5415.18     5708.46    183.21 o 
  -5   1  -4      277.52      318.30     29.22 o 
  -3   1  -4    19980.50    20083.20    340.24 o 
  -1   1  -4     2921.54     2541.84     55.23 o 
   1   1  -4    44131.73    45767.67    623.50 o 
   3   1  -4     4086.59     4041.64     99.37 o 
   5   1  -4     3812.46     3894.17     61.77 o 
  -4   2  -4     2273.90     2206.37     61.68 o 
  -2   2  -4     9906.31     9189.25    166.35 o 
   0   2  -4     4224.81     4045.03     77.39 o 
   2   2  -4    21476.80    23155.71    407.24 o 
   4   2  -4     3601.84     3477.74     53.62 o 
   6   2  -4     2675.42     2710.33     61.63 o 
  -5   3  -4       50.67       57.00     20.42 o 
  -3   3  -4     1764.15     1735.54     49.55 o 
  -1   3  -4     1095.23     1024.42     29.86 o 
   1   3  -4     6055.22     6496.83     82.37 o 
   3   3  -4      251.57      191.89     10.58 o 
   5   3  -4      707.53      752.82     30.17 o 
  -4   4  -4       24.63       48.06     19.21 o 
  -2   4  -4      150.73      160.93     16.68 o 
   0   4  -4     1902.37     1474.36     52.07 o 
   2   4  -4      967.63     1241.48     22.15 o 
   4   4  -4      309.35      360.05     16.51 o 
   6   4  -4       69.88       53.28     17.24 o 
  -5   5  -4       30.52       41.50     28.93 o 
  -3   5  -4     1723.05     1614.41     48.46 o 
  -1   5  -4     5394.73     5583.16    152.84 o 
   1   5  -4     6746.83     6764.32    149.62 o 
   3   5  -4      833.83      767.41     20.56 o 
   5   5  -4       86.11      114.09     22.57 o 
  -4   6  -4     1466.07     1385.33     47.63 o 
  -2   6  -4    14958.96    14500.18    207.96 o 
   0   6  -4     2145.45     1927.62     46.60 o 
   2   6  -4    12024.66    12547.77    253.59 o 
   4   6  -4     2290.65     2180.95    148.24 o 
   6   6  -4     1690.35     1735.24     48.49 o 
  -5   7  -4      576.26      593.99     55.93 o 
  -3   7  -4     8662.81     8603.73    131.60 o 
  -1   7  -4     6056.73     6127.97     93.57 o 
   1   7  -4    19527.52    19025.36    264.80 o 
   3   7  -4     7478.05     7897.41    146.13 o 
   5   7  -4     3326.78     3351.61     67.28 o 
  -4   8  -4     2931.13     2917.47     75.23 o 
  -2   8  -4     6506.11     6636.16    122.83 o 
   0   8  -4    10441.20    10510.54    171.83 o 
   2   8  -4    25564.03    25424.65    352.57 o 
   4   8  -4     1164.07     1197.12     35.26 o 
   6   8  -4     4029.02     3772.64     76.94 o 
  -5   9  -4     1205.06     1156.77     48.04 o 
  -3   9  -4    10001.85     9623.90    146.22 o 
  -1   9  -4     4186.12     3957.20     64.83 o 
   1   9  -4    15583.53    15107.60    213.38 o 
   3   9  -4     2723.06     2684.20    102.81 o 
   5   9  -4     3838.12     3701.55     82.89 o 
  -4  10  -4     1351.39     1320.86     47.98 o 
  -2  10  -4     7367.11     7185.39    131.26 o 
   0  10  -4     6781.20     6809.37    122.59 o 
   2  10  -4    12149.90    11831.72    171.99 o 
   4  10  -4      968.69      972.52     48.74 o 
   6  10  -4     1237.59     1180.70     51.59 o 
  -5  11  -4      103.70       88.95     23.16 o 
  -3  11  -4     1032.79     1063.06     51.59 o 
  -1  11  -4     1836.17     1910.69     60.34 o 
   1  11  -4     2551.87     2473.89     45.85 o 
   3  11  -4     1441.17     1524.57     38.02 o 
   5  11  -4      596.00      607.54     29.07 o 
  -4  12  -4     1164.50     1062.76     44.63 o 
  -2  12  -4      197.73      161.31     21.96 o 
   0  12  -4     2207.40     2279.82     43.09 o 
   2  12  -4      310.50      297.11     22.70 o 
   4  12  -4       70.14       64.95     17.13 o 
   6  12  -4       57.44       65.07     21.79 o 
  -5  13  -4       24.41       24.07     19.46 o 
  -3  13  -4      225.61      176.43     24.43 o 
  -1  13  -4     1661.32     1690.85     34.62 o 
   1  13  -4     5405.88     5352.04    349.25 o 
   3  13  -4      934.33     1003.34     31.59 o 
   5  13  -4      683.81      674.33     41.53 o 
  -4  14  -4      454.51      449.68     40.50 o 
  -2  14  -4     5178.91     4937.28    106.02 o 
   0  14  -4     1076.81      995.57     44.90 o 
   2  14  -4     6365.13     6470.37    102.47 o 
   4  14  -4     1601.75     1556.81     50.12 o 
  -5  15  -4      354.68      399.32     65.09 o 
  -3  15  -4     8285.43     8215.89    162.24 o 
  -1  15  -4     2232.02     2256.30    148.02 o 
   1  15  -4     8057.08     7717.72    141.80 o 
   3  15  -4     5886.88     6179.55    101.62 o 
   5  15  -4     1706.19     1733.63     61.35 o 
  -4  16  -4     1565.43     1558.41     56.86 o 
  -2  16  -4    10151.74    10062.00    190.57 o 
   0  16  -4     3989.30     3921.50     67.13 o 
   2  16  -4    14621.40    14591.37    255.67 o 
   4  16  -4      237.22      273.91     27.27 o 
  -3  17  -4     7302.82     7020.90    145.89 o 
  -1  17  -4     1941.66     1830.61     56.59 o 
   1  17  -4    10327.58     9910.09    252.21 o 
   3  17  -4     2456.81     2532.59     52.65 o 
   5  17  -4     1629.55     1539.91     58.29 o 
  -4  18  -4      708.16      692.27     42.89 o 
  -2  18  -4     2636.41     2614.83     90.16 o 
   0  18  -4     1271.59     1311.67     47.60 o 
   2  18  -4     8247.36     8175.37    127.37 o 
   4  18  -4      459.08      434.07     34.23 o 
  -3  19  -4      469.89      520.64     36.44 o 
  -1  19  -4      175.28      146.31     24.59 o 
   1  19  -4     1095.90     1107.24     33.15 o 
   3  19  -4      446.33      418.94     30.97 o 
   5  19  -4      354.01      317.59     32.94 o 
  -4  20  -4      177.11      147.89     27.46 o 
  -2  20  -4      513.60      446.85     33.02 o 
   0  20  -4      187.79      164.43     24.88 o 
   2  20  -4      570.21      560.49     33.91 o 
   4  20  -4       66.06       30.86     19.77 o 
  -3  21  -4      354.75      302.79     31.66 o 
  -1  21  -4      213.75      254.64     26.93 o 
   1  21  -4     1441.90     1560.07     51.16 o 
   3  21  -4      262.07      258.79     26.87 o 
  -2  22  -4     1877.59     1767.82     67.02 o 
   0  22  -4      904.56      912.50     43.78 o 
   2  22  -4     1479.92     1426.39     49.53 o 
   4  22  -4      507.40      508.09     38.16 o 
  -3  23  -4     1957.94     2016.67     66.46 o 
  -1  23  -4     2406.72     2357.66     67.72 o 
   1  23  -4     4756.83     4917.76    162.00 o 
   3  23  -4     2564.12     2745.54     86.78 o 
  -2  24  -4     2984.19     2943.63     80.11 o 
   0  24  -4     1832.17     1910.28     60.79 o 
   2  24  -4     3643.76     3676.75    136.93 o 
   4  24  -4      567.15      558.31     40.21 o 
  -3  25  -4     1469.80     1573.52     60.67 o 
  -1  25  -4      899.25      829.34     43.38 o 
   1  25  -4     1181.81     1281.51     77.14 o 
   3  25  -4     1176.03     1124.73     54.96 o 
  -2  26  -4      845.18      850.69     45.34 o 
   0  26  -4      506.50      485.03     54.00 o 
   2  26  -4     1627.99     1565.01     87.75 o 
  -1  27  -4      521.20      504.62     37.80 o 
   1  27  -4      616.20      601.70     59.78 o 
   3  27  -4      199.92      143.68     41.46 o 
   0  28  -4      541.83      447.42     53.03 o 
   2  28  -4        4.45      -25.07     29.89 o 
  -1  29  -4      135.04      127.28     38.57 o 
   1  29  -4      733.04      735.74     68.46 o 
  -5   1  -3      269.72      276.43     26.93 o 
  -3   1  -3     1348.81     1270.77     39.88 o 
  -1   1  -3     2062.75     2049.13     44.99 o 
   1   1  -3     2546.28     2565.05    134.07 o 
   3   1  -3     2839.24     2979.26     52.43 o 
   5   1  -3        4.68       -0.26      9.64 o 
  -6   2  -3     1038.30     1182.53     47.98 o 
  -4   2  -3     1682.48     1743.16     51.48 o 
  -2   2  -3    13313.15    12960.41    224.31 o 
   0   2  -3     9696.41     9743.48    168.07 o 
   2   2  -3    15090.58    15915.79    222.60 o 
   4   2  -3      133.79      153.81     11.99 o 
   6   2  -3     3048.34     3108.30     89.21 o 
  -5   3  -3      930.09      975.32     41.44 o 
  -3   3  -3     8679.22     8479.77    157.47 o 
  -1   3  -3     4914.71     5522.78     98.48 o 
   1   3  -3    13477.51    13556.05    188.91 o 
   3   3  -3    16207.50    16026.72    195.71 o 
   5   3  -3     1896.32     1959.85     39.36 o 
  -6   4  -3     2240.07     2286.28    100.28 o 
  -4   4  -3      501.81      509.59     30.75 o 
  -2   4  -3    39775.41    39242.82    655.23 o 
   0   4  -3     8450.72     9122.63    473.49 o 
   2   4  -3    30219.60    29298.85    436.05 o 
   4   4  -3     1955.95     2078.61     37.77 o 
   6   4  -3     2822.52     2894.31     63.72 o 
  -5   5  -3     1177.89     1116.99     51.11 o 
  -3   5  -3     7778.77     7955.60    146.48 o 
  -1   5  -3    31497.20    32182.69    532.80 o 
   1   5  -3     9080.00     8983.03    165.48 o 
   3   5  -3    20424.45    21913.61    304.10 o 
   5   5  -3       40.06       44.90     13.83 o 
  -6   6  -3     1764.50     1750.15     89.68 o 
  -4   6  -3      965.26      916.17     88.23 o 
  -2   6  -3    24832.74    24957.91    342.52 o 
   0   6  -3     6667.43     6932.12    168.75 o 
   2   6  -3    25700.09    25421.09    350.34 o 
   4   6  -3     1471.22     1634.21     51.54 o 
   6   6  -3     1583.07     1603.92     45.59 o 
  -5   7  -3      151.70      176.46     37.61 o 
  -3   7  -3      827.28      816.62     38.57 o 
  -1   7  -3     6701.19     7240.24    104.90 o 
   1   7  -3      677.15      625.25     22.40 o 
   3   7  -3     5015.82     5357.67     86.23 o 
   5   7  -3      164.20      161.49     17.56 o 
  -4   8  -3       29.85       21.15     13.56 o 
  -2   8  -3      546.86      515.95     22.71 o 
   0   8  -3      193.72      229.50     19.29 o 
   2   8  -3      639.88      695.38     47.24 o 
   4   8  -3      194.48      235.84     17.96 o 
   6   8  -3       56.02       64.87     19.48 o 
  -5   9  -3      380.23      424.49     35.20 o 
  -3   9  -3      584.49      529.45     52.07 o 
  -1   9  -3     4420.44     4635.74    141.03 o 
   1   9  -3      128.04      151.63     13.18 o 
   3   9  -3     4066.13     4194.20     70.97 o 
   5   9  -3      347.26      376.79     31.42 o 
  -4  10  -3     1472.89     1538.63     52.55 o 
  -2  10  -3     7296.38     7200.65    139.66 o 
   0  10  -3     9526.28     9959.31    142.22 o 
   2  10  -3     4198.27     3714.17     62.03 o 
   4  10  -3      948.00      928.20     31.81 o 
   6  10  -3      863.84      904.07     45.93 o 
  -5  11  -3     2016.13     2118.38     65.88 o 
  -3  11  -3     4883.03     4959.23    142.71 o 
  -1  11  -3    16017.71    16060.34    224.56 o 
   1  11  -3     5038.44     4640.05    124.39 o 
   3  11  -3    10356.08    10443.33    155.96 o 
   5  11  -3      307.16      354.71     42.70 o 
  -4  12  -3      501.16      453.57     31.28 o 
  -2  12  -3    18270.89    18610.73    258.82 o 
   0  12  -3      142.10       94.93      9.52 o 
   2  12  -3    22225.22    22192.65    309.84 o 
   4  12  -3     2366.77     2410.87     51.87 o 
   6  12  -3     1760.33     1798.35     63.05 o 
  -5  13  -3      584.21      585.44     38.30 o 
  -3  13  -3     5030.21     5158.97    170.68 o 
  -1  13  -3    10022.76     9856.57    178.97 o 
   1  13  -3     7729.08     7922.58    118.10 o 
   3  13  -3     9146.75     9333.66    142.13 o 
   5  13  -3      827.51      855.01     49.18 o 
  -4  14  -3     1955.37     1878.45     58.53 o 
  -2  14  -3     7866.59     7695.56    155.25 o 
   0  14  -3     1462.72     1446.28     31.41 o 
   2  14  -3     9701.11     9829.40    174.45 o 
   4  14  -3     1245.59     1213.82     47.03 o 
  -5  15  -3       74.42       91.03     22.38 o 
  -3  15  -3      673.52      705.52     38.41 o 
  -1  15  -3     1230.42     1145.07     41.58 o 
   1  15  -3      956.79      958.86     27.10 o 
   3  15  -3     1767.73     1767.77     42.44 o 
   5  15  -3      111.41       71.49     40.50 o 
  -4  16  -3      115.74      170.75     46.28 o 
  -2  16  -3      417.18      404.51     28.61 o 
   0  16  -3       33.14       55.94     17.05 o 
   2  16  -3      153.28      145.88     17.84 o 
   4  16  -3       95.19       76.13     32.79 o 
  -5  17  -3      199.53      259.14     30.12 o 
  -3  17  -3     1123.21     1171.97     44.94 o 
  -1  17  -3      647.27      668.96     36.93 o 
   1  17  -3      483.36      476.25     22.18 o 
   3  17  -3      482.98      533.05     37.61 o 
   5  17  -3      305.20      293.37     31.66 o 
  -4  18  -3      676.42      661.12     60.27 o 
  -2  18  -3     1317.59     1464.84     55.45 o 
   0  18  -3     1691.77     1716.90     52.08 o 
   2  18  -3     3738.54     3712.37     67.29 o 
   4  18  -3      499.81      461.95     89.68 o 
  -3  19  -3     2830.03     2729.49     94.02 o 
  -1  19  -3     2615.59     2460.61     65.73 o 
   1  19  -3     5595.20     5498.51     89.84 o 
   3  19  -3     3194.86     3275.28    121.98 o 
   5  19  -3     1233.47     1200.30     53.50 o 
  -4  20  -3      895.76      823.59     43.26 o 
  -2  20  -3     5522.48     5432.67    116.25 o 
   0  20  -3     1781.46     1776.55     66.53 o 
   2  20  -3     6758.78     6794.07    170.68 o 
   4  20  -3     1466.41     1458.57     56.22 o 
  -3  21  -3     3085.24     3177.84    129.21 o 
  -1  21  -3     3665.05     3687.76     86.88 o 
   1  21  -3     4377.06     4397.84     76.00 o 
   3  21  -3     2614.18     2590.38     72.42 o 
  -4  22  -3      609.72      598.79     40.76 o 
  -2  22  -3     4074.92     3940.82     92.05 o 
   0  22  -3     1446.35     1447.06     50.65 o 
   2  22  -3     4802.02     4977.05    108.39 o 
   4  22  -3      805.07      799.09     44.32 o 
  -3  23  -3      320.17      335.04     32.38 o 
  -1  23  -3     1029.89      992.53     44.94 o 
   1  23  -3     1024.28     1008.62     65.57 o 
   3  23  -3     1325.91     1284.93     51.89 o 
  -2  24  -3       52.85       47.29     21.79 o 
   0  24  -3      995.49      975.49     43.49 o 
   2  24  -3      314.11      351.31     29.42 o 
   4  24  -3      247.01      275.32     31.96 o 
  -3  25  -3      175.98      154.95     26.49 o 
  -1  25  -3     1117.64     1149.80     48.66 o 
   1  25  -3      240.49      181.28     38.57 o 
   3  25  -3      515.74      526.81     40.98 o 
  -2  26  -3     1100.73     1039.31     46.99 o 
   0  26  -3      582.90      693.31     60.75 o 
   2  26  -3     1103.29     1125.30     74.25 o 
  -1  27  -3     2479.00     2322.92    102.21 o 
   1  27  -3     1691.49     1761.72     89.68 o 
   3  27  -3     2082.27     2146.46    104.14 o 
  -2  28  -3     1940.21     1841.55     62.63 o 
   0  28  -3     2422.12     2297.85    102.21 o 
   2  28  -3     2293.78     2296.88    108.00 o 
  -1  29  -3     1256.83     1321.05     79.07 o 
   1  29  -3     1218.96     1082.87     74.25 o 
   0  30  -3      563.53      582.42     59.78 o 
  -6   0  -2     3313.37     3276.58    119.57 o 
  -4   0  -2     5562.11     5513.68    157.18 o 
  -2   0  -2    29600.83    28414.07    640.27 o 
   0   0  -2    50079.45    49548.72    894.36 o 
   4   0  -2     9062.56     8839.59    163.60 o 
   6   0  -2      708.78      788.28     39.27 o 
  -5   1  -2     4509.29     4286.67     97.84 o 
  -3   1  -2     5632.43     5684.23    109.77 o 
  -1   1  -2    71222.97    72760.04   1226.96 o 
   1   1  -2     6184.00     6340.60     89.98 o 
   3   1  -2    19952.62    20484.38    285.78 o 
   5   1  -2     2350.48     2447.78     45.08 o 
  -6   2  -2     1342.45     1329.61     51.70 o 
  -4   2  -2      437.89      402.80     27.48 o 
  -2   2  -2     7886.07     7676.18    136.70 o 
   0   2  -2    18755.18    19719.76    327.61 o 
   2   2  -2    12722.90    13549.62    230.43 o 
   4   2  -2     6526.67     6593.30     89.97 o 
   6   2  -2      585.49      617.65     30.62 o 
  -5   3  -2      663.26      701.16     36.06 o 
  -3   3  -2     2196.88     2440.52     71.36 o 
  -1   3  -2    31413.69    32668.22    547.17 o 
   1   3  -2     1557.85     1506.35     29.13 o 
   3   3  -2     3014.10     2877.27     51.39 o 
   5   3  -2     1715.21     1676.62     35.64 o 
  -6   4  -2       81.82      154.76     25.07 o 
  -4   4  -2      136.05      137.89     19.63 o 
  -2   4  -2     2310.81     2420.77     52.68 o 
   0   4  -2    14689.90    15971.02    263.86 o 
   4   4  -2     1447.60     1524.41     34.24 o 
   6   4  -2      136.17      186.55     20.04 o 
  -5   5  -2      534.17      559.23     40.98 o 
  -3   5  -2     2250.22     2165.09     52.86 o 
  -1   5  -2    11166.65    11261.26    192.55 o 
   1   5  -2     3150.74     3159.88     55.91 o 
   3   5  -2     4679.30     4795.09     65.69 o 
   5   5  -2      601.03      632.27     23.97 o 
  -6   6  -2     1502.93     1475.33     81.00 o 
  -4   6  -2      402.01      352.31     30.37 o 
  -2   6  -2    17452.97    17667.96    244.91 o 
   0   6  -2    21581.49    21107.92   1190.69 o 
   2   6  -2    14097.78    14729.36    206.70 o 
   4   6  -2     3719.59     3753.60     62.91 o 
   6   6  -2       58.24       50.34     16.32 o 
  -5   7  -2     3909.70     3879.73    156.69 o 
  -3   7  -2     4305.06     4506.06     89.62 o 
  -1   7  -2    56620.96    58057.39    967.65 o 
   1   7  -2      294.59      360.39     16.01 o 
   3   7  -2    25296.11    26596.96    318.53 o 
   5   7  -2      441.44      491.84     25.17 o 
  -6   8  -2     3248.80     3030.69    123.43 o 
  -4   8  -2     1188.88     1165.00     41.47 o 
  -2   8  -2    20986.49    20279.67    283.11 o 
   0   8  -2     2550.94     2545.85     41.52 o 
   2   8  -2    18847.59    19512.48    278.98 o 
   4   8  -2     8641.76     8324.93    157.07 o 
   6   8  -2     1659.30     1694.09     88.44 o 
  -5   9  -2     3231.59     3136.16     79.85 o 
  -1   9  -2    41895.65    41385.34    696.14 o 
   1   9  -2     2006.95     1833.80     53.03 o 
   3   9  -2    21442.71    21696.92    304.64 o 
   5   9  -2      768.25      810.97     30.40 o 
  -6  10  -2     1219.35     1215.55     50.40 o 
  -4  10  -2      296.13      265.20     32.79 o 
  -2  10  -2    10867.39    10972.70    157.12 o 
   0  10  -2    15463.73    16263.45    225.58 o 
   2  10  -2     7036.78     7097.58    107.12 o 
   4  10  -2     2798.25     2866.13     57.39 o 
   6  10  -2      224.53      248.90     50.14 o 
  -5  11  -2      929.36      965.09     43.20 o 
  -3  11  -2      352.10      362.56     32.79 o 
  -1  11  -2     4884.51     4903.90     95.46 o 
   1  11  -2     2461.87     2651.56     44.91 o 
   3  11  -2     3221.26     3295.28     59.40 o 
   5  11  -2      402.44      425.48     32.64 o 
  -4  12  -2       90.17       87.89     19.46 o 
  -2  12  -2      219.69      220.40     20.25 o 
   0  12  -2     1342.85     1428.22     34.92 o 
   2  12  -2      745.00      782.42     22.66 o 
   4  12  -2      242.44      273.19     19.84 o 
   6  12  -2       95.78      108.26     31.82 o 
  -5  13  -2      157.64      168.64     24.55 o 
  -3  13  -2      375.68      335.55     26.09 o 
  -1  13  -2     1776.67     1648.79     44.99 o 
   1  13  -2      571.38      601.47     25.63 o 
   3  13  -2     2529.74     2183.64    135.56 o 
   5  13  -2      219.92      170.52     32.79 o 
  -4  14  -2      370.64      413.48     50.14 o 
  -2  14  -2     7126.37     7322.68    139.08 o 
   0  14  -2     4476.01     4445.29     69.44 o 
   2  14  -2     4000.98     4039.22     79.75 o 
   4  14  -2     2547.24     2507.94     80.52 o 
   6  14  -2      522.00      486.69     39.09 o 
  -5  15  -2     2316.64     2259.59    102.21 o 
  -3  15  -2     4954.84     4858.30    184.66 o 
  -1  15  -2    13652.22    13778.89    243.39 o 
   1  15  -2     4678.73     4844.94     76.52 o 
   3  15  -2     9827.81     9742.76    184.74 o 
   5  15  -2      751.90      783.42     41.93 o 
  -4  16  -2     1826.32     1801.54     57.76 o 
  -2  16  -2    14181.07    13884.48    248.53 o 
   0  16  -2     6757.77     7000.54    105.64 o 
   2  16  -2     8479.39     8654.27    156.23 o 
   4  16  -2     4385.95     4578.22    105.68 o 
  -5  17  -2     1348.13     1189.91     74.25 o 
  -3  17  -2     1158.38     1063.82     44.18 o 
  -1  17  -2    14423.08    14791.76    261.78 o 
   1  17  -2     3519.16     3566.52     77.29 o 
   3  17  -2     9236.43     9548.88    184.06 o 
   5  17  -2      605.69      610.35     41.25 o 
  -4  18  -2      883.45      869.96     41.83 o 
  -2  18  -2     3351.65     3489.78     81.48 o 
   0  18  -2     3076.90     3084.70     55.17 o 
   2  18  -2     2992.89     3173.08     82.44 o 
   4  18  -2     1097.08      979.22     45.68 o 
  -5  19  -2      575.65      603.63     61.71 o 
  -3  19  -2     1871.87     1846.47    103.18 o 
  -1  19  -2      806.21      755.11     37.84 o 
   1  19  -2      402.04      422.12     20.83 o 
   3  19  -2      102.07      122.25     21.47 o 
   5  19  -2      620.18      672.17     44.63 o 
  -4  20  -2       75.43       66.04     22.09 o 
  -2  20  -2      686.04      625.41     41.95 o 
   0  20  -2      730.35      784.75     54.00 o 
   2  20  -2      406.67      362.89     28.25 o 
   4  20  -2      870.57      840.49     44.66 o 
  -3  21  -2      599.85      559.88     50.14 o 
  -1  21  -2     1376.29     1383.54     48.66 o 
   1  21  -2      691.39      718.28     35.45 o 
   3  21  -2      893.68      811.15     42.27 o 
  -4  22  -2      666.60      726.09     58.82 o 
  -2  22  -2     3400.69     3433.04     82.49 o 
   0  22  -2     2961.56     2998.62     72.49 o 
   2  22  -2     2996.91     2953.20     75.06 o 
   4  22  -2     1322.66     1356.44     54.88 o 
  -3  23  -2     1442.63     1409.38     74.73 o 
  -1  23  -2     4345.28     4471.78     98.69 o 
   1  23  -2     2593.05     2687.41    106.07 o 
   3  23  -2     4644.44     4776.59    109.99 o 
  -2  24  -2     3619.75     3615.84     86.59 o 
   0  24  -2     1379.74     1395.29     74.25 o 
   2  24  -2     3397.35     3412.17     83.86 o 
   4  24  -2     1919.92     1896.89     66.13 o 
  -3  25  -2      711.90      676.63     41.93 o 
  -1  25  -2     3978.11     3943.72     92.16 o 
   1  25  -2      725.93      667.27     57.86 o 
   3  25  -2     3158.70     3122.43     84.25 o 
  -2  26  -2     1709.06     1710.20     57.59 o 
   0  26  -2      527.51      562.17     53.03 o 
   2  26  -2     1054.67     1214.01     73.28 o 
  -3  27  -2      109.85       74.25     36.64 o 
  -1  27  -2      507.35      502.38     51.11 o 
   1  27  -2      216.31      254.57     43.39 o 
   3  27  -2      266.28      295.92     32.12 o 
  -2  28  -2       97.78      125.53     25.56 o 
   0  28  -2      180.64      219.85     40.50 o 
   2  28  -2       99.42       88.71     35.68 o 
  -1  29  -2      398.68      418.49     50.14 o 
   1  29  -2      114.54      146.57     38.57 o 
   0  30  -2      736.17      782.02     65.57 o 
  -5   1  -1      881.80      912.40     44.84 o 
  -3   1  -1     1081.51     1039.89     34.23 o 
  -1   1  -1     8840.83    10107.30    168.41 o 
   1   1  -1    30476.31    32540.57    386.36 o 
   3   1  -1     2106.81     2101.40     34.42 o 
   5   1  -1      238.74      261.08     19.56 o 
  -6   2  -1     1295.54     1406.40     51.45 o 
  -4   2  -1     3544.18     3530.06     77.33 o 
  -2   2  -1     1932.46     2024.47     72.80 o 
   0   2  -1    12174.82    12640.58    296.99 o 
   2   2  -1      364.69      357.33     18.31 o 
   4   2  -1     7580.40     7565.08    101.35 o 
   6   2  -1      864.30      855.17     41.52 o 
  -5   3  -1     5262.86     5269.82    113.16 o 
  -3   3  -1      792.52      899.78     42.43 o 
   1   3  -1     3332.68     3436.01     51.58 o 
   3   3  -1    10215.86     9831.72    123.88 o 
   5   3  -1     2371.34     2330.39     43.88 o 
  -6   4  -1     2204.60     2252.03     67.41 o 
  -4   4  -1     7023.12     6915.67    191.41 o 
  -2   4  -1    17163.74    17102.18    289.06 o 
   0   4  -1    28656.55    29834.50    405.29 o 
   4   4  -1    14783.70    14755.04    184.63 o 
   6   4  -1      668.59      669.58     26.85 o 
  -5   5  -1     5376.69     5441.59    115.13 o 
  -3   5  -1      647.61      608.31     25.24 o 
  -1   5  -1    86766.49    88503.76   1209.08 o 
   1   5  -1     2956.12     3068.02     47.07 o 
   3   5  -1    24091.59    23441.43    816.26 o 
   5   5  -1     1268.53     1265.21     40.08 o 
  -6   6  -1     1716.72     1737.61     87.75 o 
  -4   6  -1     2054.16     2078.82     54.34 o 
   0   6  -1    19295.37    20764.59    282.22 o 
   2   6  -1     5447.19     6016.39     89.74 o 
   4   6  -1     8357.90     8694.96    114.67 o 
   6   6  -1      307.04      341.71     24.96 o 
  -5   7  -1     1211.66     1299.94     45.57 o 
  -3   7  -1     1454.89     1513.15     38.67 o 
  -1   7  -1     5461.14     5724.31    103.98 o 
   1   7  -1     5806.94     6080.09    105.99 o 
   3   7  -1     2490.56     2551.75     56.69 o 
   5   7  -1      662.65      633.01     24.39 o 
  -6   8  -1       70.68      113.78     36.64 o 
  -4   8  -1      864.31      881.12     34.52 o 
  -2   8  -1     1722.01     1819.52     33.29 o 
   0   8  -1       43.28       43.70      6.40 o 
   2   8  -1     1009.92     1079.43     24.12 o 
   4   8  -1       50.89       67.19     11.39 o 
   6   8  -1       25.82        0.58     19.00 o 
  -5   9  -1      997.33      985.48     61.71 o 
  -1   9  -1     3362.00     3324.79     92.57 o 
   1   9  -1     1684.03     1730.78     30.86 o 
   3   9  -1     3952.75     4003.05     85.57 o 
   5   9  -1      915.27      913.13     38.65 o 
  -6  10  -1     1837.56     1896.71     94.50 o 
  -4  10  -1     2135.78     2339.53    111.86 o 
  -2  10  -1     7612.57     7594.30    110.68 o 
   0  10  -1    16126.67    17116.06    234.50 o 
   2  10  -1     2527.61     2369.09     41.52 o 
   4  10  -1     5127.91     5077.20    114.93 o 
   6  10  -1      336.89      362.59     34.23 o 
  -5  11  -1     4830.92     4808.60    136.93 o 
  -3  11  -1     1518.69     1673.52     72.84 o 
  -1  11  -1    39178.20    39802.45    657.96 o 
   1  11  -1     4480.54     4792.10     72.56 o 
   3  11  -1     7179.73     6897.41    134.32 o 
   5  11  -1      985.94     1028.44     62.20 o 
  -6  12  -1     1446.46     1354.80     81.96 o 
  -4  12  -1     3631.76     3709.10     96.91 o 
  -2  12  -1     6568.97     6676.14    133.55 o 
   0  12  -1    21255.54    21718.03    297.40 o 
   2  12  -1     4069.54     4130.27     78.26 o 
   4  12  -1     9665.90     9880.76    150.94 o 
   6  12  -1      342.91      390.28     35.56 o 
  -5  13  -1     3248.38     3484.81     85.91 o 
  -3  13  -1      861.74      807.10     70.87 o 
  -1  13  -1    16385.86    16162.90    276.82 o 
   1  13  -1     1342.71     1177.29     26.32 o 
   3  13  -1    12837.45    13159.77    229.41 o 
   5  13  -1     2232.16     2102.14     65.79 o 
  -4  14  -1     1977.72     1993.68     58.90 o 
  -2  14  -1     3985.74     4121.95     85.84 o 
   0  14  -1     5516.76     5388.31    107.28 o 
   2  14  -1     2727.78     2686.37     47.37 o 
   4  14  -1     3353.74     3423.01     85.91 o 
  -5  15  -1      262.75      213.10     42.43 o 
  -3  15  -1     2041.81     1852.77     54.63 o 
  -1  15  -1     4946.31     5075.50    157.18 o 
   1  15  -1     6186.67     6134.92     93.79 o 
   3  15  -1     1487.73     1397.22     69.43 o 
   5  15  -1      196.86      236.57     29.30 o 
  -4  16  -1     1390.34     1392.89     94.98 o 
  -2  16  -1      129.88      107.47     18.67 o 
   0  16  -1      342.20      365.21     20.61 o 
   2  16  -1      412.03      380.98     25.80 o 
   4  16  -1      151.46      134.45     22.47 o 
  -5  17  -1      372.71      458.99     54.96 o 
  -3  17  -1     1667.76     1613.67     80.03 o 
  -1  17  -1     2564.98     2533.62     87.27 o 
   1  17  -1     1476.20     1492.55     44.52 o 
   3  17  -1     1470.59     1400.24     63.16 o 
   5  17  -1      434.57      457.19     50.14 o 
  -4  18  -1     1373.58     1310.50     49.27 o 
  -2  18  -1      438.86      463.39     52.07 o 
   0  18  -1     9153.80     9287.08    136.14 o 
   2  18  -1      999.15      998.60     41.53 o 
   4  18  -1     2044.38     1883.18     62.39 o 
  -5  19  -1     2471.92     2468.52    108.96 o 
  -3  19  -1      837.66      935.72     64.12 o 
  -1  19  -1     4362.23     4226.35     89.57 o 
   1  19  -1     1877.07     1896.78     52.17 o 
   3  19  -1     1463.76     1425.58     50.77 o 
   5  19  -1     1803.98     1744.76     64.08 o 
  -4  20  -1     2370.17     2325.81    100.28 o 
  -2  20  -1     1722.40     1692.08     51.82 o 
   0  20  -1    10401.64    10768.56    195.83 o 
   2  20  -1     2510.21     2343.07     64.68 o 
   4  20  -1     4695.12     4598.39    146.57 o 
  -3  21  -1      789.38      807.12     39.85 o 
  -1  21  -1     9786.61     9529.58    178.90 o 
   1  21  -1     3579.92     3791.68     95.94 o 
   3  21  -1     3999.68     3879.28     94.03 o 
  -4  22  -1     1474.67     1494.61     81.96 o 
  -2  22  -1     1828.66     1844.83     74.25 o 
   0  22  -1     5500.08     5830.50    116.90 o 
   2  22  -1     2485.29     2684.54    113.78 o 
   4  22  -1     2103.64     2069.16     68.52 o 
  -3  23  -1      518.46      516.85     51.11 o 
  -1  23  -1     1414.20     1405.26     80.52 o 
   1  23  -1      797.96      816.73     59.78 o 
   3  23  -1     1062.64     1045.72     48.07 o 
  -4  24  -1      309.98      378.96     50.14 o 
  -2  24  -1      203.53      216.02     24.20 o 
   0  24  -1     1212.96     1205.33     66.53 o 
   2  24  -1      252.43      238.19     26.36 o 
   4  24  -1       81.23       72.17     24.20 o 
  -3  25  -1      332.10      344.24     44.36 o 
  -1  25  -1     1046.05     1023.37     42.28 o 
   1  25  -1      272.67      291.21     40.50 o 
   3  25  -1      847.92      896.67     45.55 o 
  -2  26  -1     1210.11     1163.16     47.03 o 
   0  26  -1     1931.03     1880.32     86.78 o 
   2  26  -1     1144.20     1106.01     70.39 o 
  -3  27  -1      888.12      813.84     60.75 o 
  -1  27  -1     2288.54     2418.38     98.36 o 
   1  27  -1     1134.88     1269.94     74.25 o 
   3  27  -1     1468.03     1480.60     59.27 o 
   0  28  -1     2195.03     2130.07     95.46 o 
   2  28  -1     1760.00     1724.11     88.71 o 
  -1  29  -1     2801.16     3033.58    116.68 o 
   1  29  -1     1557.57     1569.83     82.93 o 
   0  30  -1     1194.31     1254.51     76.18 o 
   2  30  -1      459.48      560.24     58.82 o 
   1  31  -1      236.27      145.60     40.50 o 
  -6   0   0     1159.03      998.98     61.71 o 
   2   0   0      436.78      389.72     32.79 o 
   4   0   0    20211.33    20228.40    351.15 o 
   6   0   0      995.67     1090.10     45.84 o 
  -5   1   0     9857.22     9254.46    180.00 o 
   1   1   0    34841.71    38007.20    446.81 o 
   3   1   0     6271.05     6305.61     83.05 o 
   5   1   0     9756.63     9554.81    127.39 o 
  -6   2   0      323.13      332.29     32.79 o 
   2   2   0      676.75      582.44     19.77 o 
   4   2   0     6777.13     6473.31     89.18 o 
   6   2   0      309.94      320.31     21.07 o 
  -5   3   0     1135.28     1084.78     41.83 o 
   1   3   0     5762.56     6341.09     89.04 o 
   3   3   0     1874.14     1897.69     32.04 o 
   5   3   0     1126.05     1081.44     29.39 o 
  -6   4   0      117.51      130.36     22.77 o 
   0   4   0       42.23      -13.02      8.68 o 
   2   4   0      487.93      547.75     21.21 o 
   4   4   0       66.15       65.70     11.35 o 
   6   4   0      118.69      127.51     15.99 o 
  -5   5   0     1442.11     1452.43     48.21 o 
  -1   5   0     8211.72     8756.51    210.21 o 
   1   5   0     8368.27     8657.32    147.20 o 
   3   5   0      818.29      754.92     19.50 o 
   5   5   0     1450.64     1468.24     35.35 o 
  -6   6   0      103.14      108.96     34.71 o 
  -4   6   0     5618.34     5430.75    159.10 o 
   0   6   0    14550.73    15794.45    214.50 o 
   2   6   0     9352.60    10220.20    145.60 o 
   4   6   0     5528.57     5370.33     76.91 o 
   6   6   0      133.39      144.51     16.83 o 
  -5   7   0     4104.30     3955.50     89.72 o 
  -1   7   0    21629.31    24033.40    556.38 o 
   1   7   0    21528.11    23206.27    394.09 o 
   3   7   0     9502.26     5198.37    135.00 o 
   5   7   0     4111.57     3951.39     63.74 o 
  -6   8   0     1919.18     1843.68     88.71 o 
  -4   8   0     8818.14     8838.47    238.17 o 
  -2   8   0     5700.42     5880.10    151.39 o 
   0   8   0    93016.06    95548.02   1294.28 o 
   2   8   0     5910.85     5978.06    107.41 o 
   4   8   0     8813.51     8675.08    134.20 o 
   6   8   0     1843.83     1713.99     61.95 o 
  -5   9   0     4733.95     4550.38    152.35 o 
  -3   9   0     5749.58     5522.13    203.94 o 
  -1   9   0     9946.97     9792.61    886.16 o 
   1   9   0    10015.79     9965.50    172.49 o 
   3   9   0     5828.83     5508.45    144.16 o 
   5   9   0     4735.56     4798.07     85.67 o 
  -6  10   0      297.35      408.85     52.07 o 
  -4  10   0     3380.79     3526.06     79.46 o 
  -2  10   0      933.49      980.05     29.61 o 
   0  10   0    10760.02    11434.96    159.00 o 
   2  10   0     1010.98      945.76     21.63 o 
   4  10   0     3443.84     3446.93     64.83 o 
   6  10   0      345.92      348.84     47.25 o 
  -5  11   0      790.20      816.67     43.87 o 
  -3  11   0      531.25      494.65     37.61 o 
  -1  11   0     8332.18     9068.93    216.96 o 
   1  11   0     8434.24     8445.30    223.71 o 
   3  11   0      459.86      504.23     23.35 o 
   5  11   0      798.82      745.17     49.66 o 
  -6  12   0        3.26       43.39     32.79 o 
  -4  12   0      606.42      625.35     33.77 o 
  -2  12   0      312.64      281.17     18.26 o 
   0  12   0      205.67      191.39     15.12 o 
   2  12   0      306.41      314.74     12.00 o 
   4  12   0      618.12      600.06     36.12 o 
   6  12   0        3.68        5.88     22.18 o 
  -5  13   0      406.63      344.24     45.32 o 
  -3  13   0      710.80      699.34     31.57 o 
  -1  13   0     4174.23     4224.98     81.81 o 
   1  13   0     4180.45     4134.38     83.11 o 
   3  13   0      770.50      729.95     53.03 o 
   5  13   0      375.78      391.72     33.33 o 
  -4  14   0     4068.35     3864.45     87.67 o 
  -2  14   0     4213.23     4299.27     87.24 o 
   0  14   0     2022.74     1862.80     46.77 o 
   2  14   0     4054.51     4303.38     90.33 o 
   4  14   0     4004.34     4053.63     95.11 o 
  -5  15   0     2883.91     3107.83    119.57 o 
  -3  15   0     3683.06     3875.63     84.64 o 
  -1  15   0    15783.93    15861.58    273.74 o 
   1  15   0    15509.67    15793.75    220.60 o 
   3  15   0     3853.70     3900.53     90.34 o 
   5  15   0     2846.05     2965.86     83.51 o 
  -4  16   0     7588.12     7394.00    214.07 o 
  -2  16   0     1946.43     1984.54     54.96 o 
   0  16   0    42023.63    42878.66    715.15 o 
   2  16   0     1903.22     1931.71     54.18 o 
   4  16   0     7633.57     7376.53    222.75 o 
  -5  17   0     2719.83     2477.20    107.03 o 
  -3  17   0     3138.34     3012.45     72.72 o 
  -1  17   0     6686.06     7232.27    133.59 o 
   1  17   0     6807.74     7047.83    105.84 o 
   3  17   0     2953.11     3046.54     77.39 o 
   5  17   0     2723.67     2691.46     94.50 o 
  -4  18   0     2053.01     2161.89     92.57 o 
  -2  18   0      124.53      156.81     19.74 o 
   0  18   0     7623.28     7959.06    214.07 o 
   2  18   0      193.23      157.96     20.79 o 
   4  18   0     2021.78     2042.23     64.09 o 
  -5  19   0      553.39      658.59     62.68 o 
  -3  19   0      306.38      326.84     25.93 o 
  -1  19   0     2004.79     2109.33     54.73 o 
   1  19   0     2064.15     2138.36    143.19 o 
   3  19   0      312.97      306.04     27.96 o 
   5  19   0      563.08      575.36     42.61 o 
  -4  20   0      126.86      150.43     37.61 o 
  -2  20   0      832.32      780.69     46.77 o 
   0  20   0      215.01      193.76     22.18 o 
   2  20   0      828.55      773.11     38.11 o 
   4  20   0      120.38      135.92     25.40 o 
  -3  21   0      585.86      624.85     51.11 o 
  -1  21   0     2670.54     2760.87     75.69 o 
   1  21   0     2737.87     2707.47     67.53 o 
   3  21   0      626.03      588.08     37.16 o 
  -4  22   0     1783.78     1766.54     87.75 o 
  -2  22   0     2873.63     2787.70     69.55 o 
   0  22   0     2197.67     2377.88     91.61 o 
   2  22   0     2822.59     2796.77     72.19 o 
   4  22   0     1692.07     1801.09     67.02 o 
  -3  23   0     1613.20     1813.79     81.00 o 
  -1  23   0     3181.51     3293.92     75.54 o 
   1  23   0     3254.58     3207.15    114.75 o 
   3  23   0     1591.91     1647.65     58.27 o 
  -4  24   0     1954.82     1914.07     92.57 o 
  -2  24   0     1571.85     1522.50     90.16 o 
   0  24   0     3862.78     4035.46    132.10 o 
   2  24   0     1605.04     1638.53     77.62 o 
   4  24   0     1980.15     2016.72     68.52 o 
  -3  25   0     1908.40     1911.18     85.82 o 
  -1  25   0     1710.34     1742.43     78.11 o 
   1  25   0     1736.03     1876.46     83.89 o 
   3  25   0     1913.37     1936.63     64.77 o 
  -2  26   0      769.96      773.34     54.00 o 
   0  26   0     1668.62     1663.36     79.07 o 
   2  26   0      807.67      741.20     40.84 o 
  -3  27   0      349.45      331.71     44.36 o 
  -1  27   0      475.96      529.38     49.18 o 
   1  27   0      498.29      504.31     51.11 o 
   3  27   0      312.48      340.65     34.43 o 
   0  28   0        0.09       23.14     27.96 o 
   2  28   0       94.78       79.07     33.75 o 
  -1  29   0      738.26      659.56     56.89 o 
   1  29   0      704.58      830.23     63.64 o 
   0  30   0     1003.89     1134.94     70.39 o 
   1  31   0     1061.94     1105.05     73.28 o 
   1   1   1     9140.32     9819.78    137.88 o 
   3   1   1     1013.98     1057.74     23.48 o 
   5   1   1      895.50      918.14     29.78 o 
  -6   2   1      805.64      895.89     42.43 o 
   2   2   1     2092.77     1963.54     42.96 o 
   4   2   1     3516.48     3432.84     55.07 o 
   6   2   1     1370.20     1396.62     48.99 o 
   3   3   1      973.23      833.27     23.24 o 
   5   3   1     5274.60     5395.10     80.60 o 
  -6   4   1      608.98      703.44     37.33 o 
   0   4   1    28467.46    29995.46    705.84 o 
   2   4   1    16670.02    17081.09    237.13 o 
   4   4   1     7090.16     7038.86     96.02 o 
   6   4   1     2276.50     2245.31     47.82 o 
  -1   5   1     3130.71     3026.83     77.14 o 
   1   5   1    86795.16    90369.22   1492.54 o 
   3   5   1      640.70      615.38     20.88 o 
   5   5   1     5451.27     5503.09     82.12 o 
  -6   6   1      335.78      343.76     30.20 o 
   0   6   1    19049.02    20858.07    491.78 o 
   4   6   1     2049.21     2107.74     43.15 o 
   6   6   1     1720.19     1802.20     42.55 o 
  -1   7   1     5709.74     6033.42    148.50 o 
   1   7   1     5393.06     5723.97    104.32 o 
   3   7   1     1474.16     1484.12     43.29 o 
   5   7   1     1148.79     1227.48     32.41 o 
  -6   8   1       24.94       34.71     30.86 o 
  -2   8   1      983.45     1013.44     36.64 o 
   0   8   1       44.87       54.00     12.54 o 
   2   8   1     1699.41     1825.85     34.19 o 
   4   8   1      859.22      904.35     30.65 o 
   6   8   1       69.19       66.38     23.40 o 
  -3   9   1     3812.98     4035.46    108.96 o 
  -1   9   1     1723.18     1686.50     52.07 o 
   1   9   1     3245.16     3331.05     67.16 o 
   3   9   1      328.50       89.26     36.16 o 
   5   9   1      963.93      972.84     45.15 o 
  -6  10   1      338.68      262.28     42.43 o 
  -4  10   1     5150.87     5143.40    140.78 o 
  -2  10   1     2561.89     2371.13     68.46 o 
   0  10   1    16565.46    16823.57    409.81 o 
   2  10   1     7615.88     7670.16    142.15 o 
   4  10   1     2217.11     2360.78     50.19 o 
   6  10   1     1800.83     1837.66     64.76 o 
  -5  11   1     1009.39      923.77     61.71 o 
  -3  11   1     7215.64     6742.16    175.50 o 
  -1  11   1     4780.77     4820.37    124.39 o 
   1  11   1    39127.70    38991.07    658.29 o 
   3  11   1     1660.04     1626.74     41.86 o 
   5  11   1     4824.59     4811.31    170.19 o 
  -6  12   1      349.45      330.74     48.21 o 
  -4  12   1     9661.77     9868.31    251.67 o 
  -2  12   1     3995.45     4127.06    111.86 o 
   0  12   1    21127.05    21587.43    381.37 o 
   2  12   1     6487.67     6757.43    129.21 o 
   4  12   1     3511.88     3454.43     85.57 o 
   6  12   1     1467.81     1416.51     57.96 o 
  -5  13   1     2162.29     2185.03     94.50 o 
  -3  13   1    12833.34    12913.47    321.10 o 
  -1  13   1     1112.27     1328.76     47.25 o 
   1  13   1    16456.72    15888.78    277.15 o 
   3  13   1      807.25      841.81     56.89 o 
   5  13   1     3306.75     3358.00     99.80 o 
  -4  14   1     3371.45     3604.43    122.46 o 
  -2  14   1     2737.56     2700.91     81.96 o 
   0  14   1     5538.75     5556.95    100.06 o 
   2  14   1     4082.81     4097.48     96.91 o 
   4  14   1     2035.36     2167.11     64.05 o 
  -5  15   1      171.69      167.78     37.61 o 
  -3  15   1     1568.27     1425.19     43.50 o 
  -1  15   1     6038.53     6374.62    115.91 o 
   1  15   1     5114.76     5018.84     99.54 o 
   3  15   1     1996.86     1901.74     57.59 o 
   5  15   1      267.03      257.46     31.82 o 
  -4  16   1      153.33      123.43     31.82 o 
  -2  16   1      407.43      414.93     42.91 o 
   0  16   1      347.81      373.00     19.00 o 
   2  16   1      126.93      129.40     19.42 o 
   4  16   1     1382.73     1483.17     53.44 o 
  -5  17   1      451.92      386.67     50.14 o 
  -3  17   1     1430.58     1441.98     45.30 o 
  -1  17   1     1542.88     1478.28     41.15 o 
   1  17   1     2433.02     2595.62     61.35 o 
   3  17   1     1654.83     1667.79     58.34 o 
   5  17   1      370.00      402.27     35.56 o 
  -4  18   1     2009.81     1991.21     87.75 o 
  -2  18   1     1048.59     1022.50     83.41 o 
   0  18   1     9253.07     9284.00    169.71 o 
   2  18   1      466.05      435.31     28.97 o 
   4  18   1     1372.90     1467.27     55.18 o 
  -5  19   1     1801.83     1811.86     90.64 o 
  -3  19   1     1478.11     1497.51     69.43 o 
  -1  19   1     1881.68     1968.94     85.34 o 
   1  19   1     4346.12     4178.17    129.21 o 
   3  19   1      935.61      857.21     41.93 o 
   5  19   1     2504.62     2336.87     75.65 o 
  -4  20   1     4611.31     4721.05    154.28 o 
  -2  20   1     2221.64     2374.11     59.63 o 
   0  20   1    10386.14    10735.19    279.64 o 
   2  20   1     1727.15     1616.56     52.49 o 
   4  20   1     2390.55     2226.17     77.14 o 
  -3  21   1     3888.11     3901.43    129.21 o 
  -1  21   1     3700.11     3699.68     80.38 o 
   1  21   1     9570.93     9649.42    258.42 o 
   3  21   1      797.72      875.54     63.16 o 
  -4  22   1     2117.62     2083.78     93.53 o 
  -2  22   1     2746.76     2454.06     90.64 o 
   0  22   1     5473.39     5778.85    168.75 o 
   2  22   1     1796.88     1714.69     55.22 o 
   4  22   1     1478.03     1492.88    139.34 o 
  -3  23   1     1068.68     1029.84     62.68 o 
  -1  23   1      820.02      856.44     35.67 o 
   1  23   1     1425.63     1410.72     69.43 o 
   3  23   1      530.95      493.95     40.98 o 
  -4  24   1       80.45      104.14     35.68 o 
  -2  24   1      247.03      260.35     33.75 o 
   0  24   1     1200.99     1228.48     63.64 o 
   2  24   1      200.81      163.93     33.75 o 
   4  24   1      319.59      305.27     33.70 o 
  -3  25   1      858.96      823.48     57.86 o 
  -1  25   1      323.29      291.21     35.68 o 
   1  25   1     1044.16     1129.16     63.64 o 
   3  25   1      303.10      306.17     31.96 o 
  -2  26   1     1107.10     1159.05     58.82 o 
   0  26   1     1963.34     1984.46     83.89 o 
   2  26   1     1177.51     1158.09     70.39 o 
  -3  27   1     1456.57     1637.33     79.07 o 
   1  27   1     2222.36     2233.24     96.43 o 
   3  27   1      926.87      863.02     65.57 o 
   0  28   1     2200.08     2339.31     95.46 o 
   2  28   1     1850.04     1722.18     87.75 o 
   1  29   1     2827.26     2975.73    116.68 o 
   0  30   1     1175.80     1235.23     72.32 o 
   2   0   2    29304.45    26462.56   2294.47 o 
   4   0   2     5398.58     5387.52    110.80 o 
   6   0   2     3258.83     3331.67    100.28 o 
   1   1   2    71177.75    75686.30   1755.93 o 
   3   1   2     5597.31     5723.92     78.10 o 
   5   1   2     4493.55     4473.27     70.39 o 
   0   2   2    18884.80    19603.56    462.85 o 
   2   2   2     8188.79     7659.19    112.83 o 
   4   2   2      455.93      447.50     19.48 o 
   6   2   2     1281.41     1278.48     36.57 o 
   1   3   2    30174.71    33855.42    782.02 o 
   3   3   2     2290.38     2437.53     40.55 o 
   5   3   2      610.32      637.14     27.98 o 
   0   4   2    14692.69    15401.28    373.17 o 
   2   4   2     2312.68     2510.21     43.31 o 
   4   4   2      138.57      130.87     13.29 o 
   6   4   2       81.58       90.53     17.68 o 
   1   5   2    10502.50    11463.21    276.74 o 
   3   5   2     2146.85     2218.70     37.51 o 
   5   5   2      569.44      558.37     24.05 o 
   0   6   2    21868.89    22506.96    504.31 o 
   2   6   2    17319.53    17421.42    430.06 o 
   4   6   2      385.19      411.47     19.10 o 
   6   6   2     1486.49     1523.14     58.91 o 
  -1   7   2      422.52      310.49     15.43 o 
   1   7   2    56803.18    58056.61   1365.40 o 
   3   7   2     4353.94     4437.97    110.41 o 
   5   7   2     3926.37     4017.01     76.40 o 
  -2   8   2    19125.63    19661.41    460.92 o 
   0   8   2     2458.03     2532.17     70.39 o 
   2   8   2    20995.40    20765.31    560.24 o 
   4   8   2     1187.28     1172.70     34.15 o 
   6   8   2     3193.08     3176.08    113.78 o 
  -3   9   2    21021.50    21719.16    515.88 o 
  -1   9   2     1695.27     2062.57     53.03 o 
   1   9   2    42091.56    42394.98    988.37 o 
   5   9   2     3213.02     3081.59     82.16 o 
  -2  10   2     6805.62     7371.82    175.50 o 
   0  10   2    15217.69    16326.97    391.49 o 
   2  10   2    10907.67    11082.93    198.76 o 
   4  10   2      286.39      344.11     32.30 o 
   6  10   2     1231.73     1223.82     55.42 o 
  -3  11   2     3298.68     3301.65     90.64 o 
  -1  11   2     2668.05     2495.52     71.36 o 
   1  11   2     4545.71     4990.08    135.00 o 
   3  11   2      357.68      270.90     87.75 o 
   5  11   2      925.38     1087.84     48.66 o 
  -6  12   2      100.36       94.50     34.71 o 
  -2  12   2      786.96      823.48     33.75 o 
   0  12   2     1364.90     1449.29     49.18 o 
   2  12   2      221.39      215.93     37.12 o 
   4  12   2       90.91      107.61     27.00 o 
  -3  13   2     2533.44     2441.52     69.43 o 
  -1  13   2      520.34      591.10     29.89 o 
   1  13   2     1656.92     1767.50     62.68 o 
   3  13   2      314.52      343.33     27.61 o 
   5  13   2      149.29      155.95     40.02 o 
  -6  14   2      516.57      492.74     54.96 o 
  -2  14   2     3866.68     4096.21    108.96 o 
   0  14   2     4596.65     4353.67    120.53 o 
   2  14   2     7272.21     7157.33    205.87 o 
   4  14   2      396.70      450.06     38.57 o 
  -5  15   2      755.26      849.52     62.68 o 
  -1  15   2     4831.07     4809.77    128.25 o 
   1  15   2    13754.35    13740.81    345.21 o 
   3  15   2     5020.78     4888.11    106.71 o 
   5  15   2     2335.35     2133.21     69.55 o 
  -2  16   2     8555.75     8800.87    219.85 o 
   0  16   2     6634.64     7091.29    126.62 o 
   2  16   2    13787.31    13798.46    249.21 o 
   4  16   2     1848.99     1819.79    124.87 o 
  -5  17   2      654.93      586.27     57.86 o 
  -1  17   2     3425.48     3597.68    104.14 o 
   1  17   2    14634.36    14707.97    371.24 o 
   3  17   2     1006.27     1214.79    103.66 o 
   5  17   2     1334.11     1388.20     56.48 o 
  -4  18   2     1081.52     1080.94     64.61 o 
  -2  18   2     3039.48     3063.48     93.53 o 
   0  18   2     3061.31     3168.26     64.66 o 
   2  18   2     3595.43     3478.75     82.50 o 
   4  18   2      847.86      892.94     45.93 o 
  -5  19   2      586.97      682.70     56.89 o 
  -3  19   2      137.11      135.00     29.89 o 
  -1  19   2      422.91      426.97     23.52 o 
   1  19   2      677.47      749.24     49.18 o 
   3  19   2     1933.98     1979.65     69.91 o 
   5  19   2      572.89      557.06     43.26 o 
  -4  20   2      860.83      914.13     61.71 o 
  -2  20   2      401.73      434.88     39.53 o 
   0  20   2      736.61      812.88     50.14 o 
   2  20   2      697.09      648.95     49.18 o 
   4  20   2       71.55       66.36     33.27 o 
  -3  21   2      830.04      900.63     54.96 o 
  -1  21   2      669.33      678.05     31.34 o 
   1  21   2     1457.40     1327.80     65.57 o 
   3  21   2      547.48      609.20     38.48 o 
  -4  22   2     1458.99     1303.69     73.28 o 
  -2  22   2     2824.74     2980.55    100.28 o 
   0  22   2     3051.39     2970.91    101.25 o 
   2  22   2     3329.67     3382.65    118.60 o 
   4  22   2      682.79      707.28     44.19 o 
  -3  23   2     4819.50     4618.84    149.46 o 
  -1  23   2     2637.78     2823.37     94.50 o 
   1  23   2     4415.63     4413.45    139.82 o 
   3  23   2     1434.31     1337.44     74.25 o 
  -4  24   2     1863.31     1951.68     90.64 o 
  -2  24   2     3496.87     3404.83    111.86 o 
   0  24   2     1294.31     1319.12     64.61 o 
   2  24   2     3599.34     3468.47    125.35 o 
  -3  25   2     3046.67     3134.83    112.82 o 
   1  25   2     4004.73     4051.85    132.10 o 
   3  25   2      728.32      746.34     57.86 o 
   0  26   2      548.82      650.88     49.18 o 
   2  26   2     1760.13     1757.86     83.89 o 
  -3  27   2      295.26      267.10     40.50 o 
   1  27   2      503.95      501.42     48.21 o 
   3  27   2      112.62      113.78     33.75 o 
   0  28   2      188.99      155.25     32.79 o 
   2  28   2      100.58      157.18     36.64 o 
   1  29   2      411.01      402.10     47.25 o 
   1   1   3     2006.82     2022.82     43.97 o 
   3   1   3     1254.07     1305.12     28.55 o 
   5   1   3      265.12      294.11     19.26 o 
   0   2   3     9700.66     9865.42    236.25 o 
   2   2   3    13208.45    12856.58    320.14 o 
   4   2   3     1769.25     1819.82     37.91 o 
   6   2   3     1043.04     1026.45     35.31 o 
   1   3   3     5764.11     5084.58    138.85 o 
   3   3   3     8822.15     8667.22    131.01 o 
   5   3   3      973.07     1052.28     31.39 o 
   0   4   3     8300.70     9442.11    222.75 o 
   2   4   3    39985.42    39618.85    937.27 o 
   4   4   3      571.46      497.86     21.79 o 
   6   4   3     2299.49     2191.59     56.88 o 
   1   5   3    31429.16    31499.72    757.91 o 
   3   5   3     7675.03     7755.08    148.64 o 
   5   5   3     1166.54     1127.45     32.42 o 
   0   6   3     6634.73     6778.80    168.75 o 
   2   6   3    24834.70    24346.79    598.81 o 
   4   6   3      918.22      927.89     41.73 o 
   6   6   3     1785.63     1678.34     62.63 o 
   1   7   3     7068.51     6935.98    182.25 o 
   3   7   3      848.62      872.66     55.93 o 
   5   7   3      145.18      140.20     24.79 o 
   0   8   3      189.39      214.07     18.32 o 
   2   8   3      539.92      491.78     37.61 o 
   4   8   3       29.55       53.03     18.07 o 
  -3   9   3     4131.32     4064.39    105.11 o 
  -1   9   3      168.08      168.75     12.54 o 
   1   9   3     4635.13     4590.88    125.35 o 
   3   9   3      557.76      558.31     44.36 o 
   5   9   3      403.03      387.86     38.09 o 
   0  10   3     9738.35     9787.31    243.00 o 
   2  10   3     7355.38     7136.54    191.89 o 
   4  10   3     1545.36     1504.82     51.45 o 
  -1  11   3     4944.91     4705.62    116.68 o 
   1  11   3    16140.59    16073.37    393.42 o 
   3  11   3     4846.94     4804.66    345.69 o 
   5  11   3     1994.08     2104.14     67.78 o 
   0  12   3      102.30      119.57     15.43 o 
   2  12   3    18309.04    18137.87    457.06 o 
   4  12   3      424.87      541.19     35.20 o 
  -1  13   3     7745.97     7946.53    195.75 o 
   1  13   3     9884.93     9695.71    249.75 o 
   3  13   3     5204.46     5292.59    327.85 o 
   5  13   3      575.15      627.22     41.53 o 
  -2  14   3     9705.75     9608.92    235.28 o 
   0  14   3     1498.06     1395.29     52.07 o 
   2  14   3     7699.50     7571.43    208.28 o 
   4  14   3     2021.31     1895.35     61.87 o 
  -1  15   3     1002.31      959.45     38.57 o 
   1  15   3     1194.12     1172.55     52.07 o 
   3  15   3      670.66      690.91     37.84 o 
   5  15   3       68.42       86.83     45.32 o 
   0  16   3       36.10       23.14     15.43 o 
   2  16   3      411.82      368.35     36.64 o 
   4  16   3      117.40      125.87     53.03 o 
  -1  17   3      436.09      556.38     33.75 o 
   1  17   3      669.32      704.88     43.39 o 
   3  17   3     1145.85     1128.19     63.64 o 
   5  17   3      221.34      202.95     30.37 o 
   0  18   3     1704.91     1667.22     62.68 o 
   2  18   3     1429.02     1334.55     66.53 o 
   4  18   3      692.93      680.96     71.84 o 
  -5  19   3     1234.87     1050.09     71.36 o 
  -1  19   3     5528.08     5623.61    149.46 o 
   1  19   3     2661.54     2502.27     88.71 o 
   3  19   3     2867.52     2693.20    103.18 o 
   0  20   3     1790.12     1857.18     70.39 o 
   2  20   3     5418.25     5419.18    162.96 o 
   4  20   3      862.46      866.88     61.71 o 
  -1  21   3     4369.96     4447.06     88.63 o 
   1  21   3     3581.64     3691.22    118.60 o 
   3  21   3     3084.41     2883.16    111.86 o 
  -4  22   3      822.01      941.12     61.71 o 
  -2  22   3     4978.31     4871.48    144.64 o 
   0  22   3     1411.35     1478.22     63.64 o 
   2  22   3     4147.28     3756.79    127.28 o 
   4  22   3      599.27      559.28     54.96 o 
  -3  23   3     1323.13     1315.26     67.50 o 
   1  23   3     1009.15     1021.16     56.89 o 
   3  23   3      349.04      349.06     44.36 o 
  -4  24   3      242.76      191.89     38.57 o 
  -2  24   3      327.86      322.07     35.68 o 
   0  24   3      990.48     1005.73     54.00 o 
   2  24   3       49.72       69.43     27.00 o 
  -3  25   3      523.98      530.35     49.18 o 
   1  25   3     1140.10     1187.01     63.64 o 
   3  25   3      168.49      204.42     38.57 o 
   0  26   3      591.52      678.84     49.18 o 
   2  26   3     1092.47     1035.62     64.61 o 
  -3  27   3     2133.38     2091.50     90.64 o 
   1  27   3     2455.09     2393.31     95.46 o 
   2  28   3     1935.09     1955.53     89.68 o 
   1  29   3     1224.82     1259.33     72.32 o 
   2   0   4    18350.53    17797.48    436.81 o 
   4   0   4     3568.81     3758.71    122.46 o 
   1   1   4     2733.86     2739.48     78.11 o 
   3   1   4    19959.48    18744.39    484.06 o 
   5   1   4      273.85      308.54     27.93 o 
   2   2   4     9706.59     9358.21    238.17 o 
   4   2   4     2251.54     2275.38     95.94 o 
   1   3   4     1109.01      977.77     40.50 o 
   3   3   4     1802.20     1743.40     70.39 o 
   5   3   4       41.85       33.20     18.06 o 
   2   4   4      143.85      142.71     21.21 o 
   4   4   4       25.57       25.78     15.64 o 
   1   5   4     5471.12     5697.86    148.50 o 
   5   5   4       28.79       17.36     25.07 o 
   0   6   4     2000.86     1903.46     55.93 o 
   2   6   4    14260.26    14862.25    364.49 o 
   4   6   4     1444.44     1467.61     69.43 o 
   1   7   4     5697.63     6339.09    162.96 o 
   3   7   4     8756.25     8567.51    232.39 o 
   5   7   4      570.65      437.78     47.25 o 
   0   8   4    10448.74    10734.22    258.42 o 
   2   8   4     7151.11     6611.02    179.35 o 
   4   8   4     2986.10     2905.34    106.07 o 
  -1   9   4    15659.38    15103.32    356.78 o 
   1   9   4     3889.03     3950.60    110.89 o 
   3   9   4     9926.21     9892.42    260.35 o 
   5   9   4     1212.06     1253.55     70.39 o 
   0  10   4     6812.07     6615.84    169.71 o 
   2  10   4     7094.39     6989.01    191.89 o 
   4  10   4     1277.34     1299.83     69.43 o 
  -1  11   4     2685.34     2502.27     65.57 o 
   1  11   4     1796.53     1751.11     63.64 o 
   3  11   4     1098.53     1160.98     60.75 o 
   5  11   4      103.64      141.75     35.68 o 
   0  12   4     2221.64     2259.28     68.46 o 
   2  12   4      190.06      206.35     27.00 o 
   4  12   4     1169.94     1158.09     65.57 o 
  -1  13   4     5260.65     5711.35    135.96 o 
   1  13   4     1729.64     1697.11     62.68 o 
   3  13   4      207.64      211.17     32.79 o 
   5  13   4       19.28       58.82     28.93 o 
   0  14   4      907.11      954.62     41.46 o 
   2  14   4     5170.87     5114.47    147.53 o 
   4  14   4      445.16      497.56     49.18 o 
  -1  15   4     7752.49     7677.50    191.89 o 
   1  15   4     2373.11     2198.53     77.14 o 
   3  15   4     8087.46     8041.99    228.53 o 
   5  15   4      384.65      346.17     47.25 o 
   0  16   4     4058.91     4036.42    112.82 o 
   2  16   4    10277.15     9925.20    265.17 o 
   4  16   4     1541.57     1512.94     77.14 o 
  -1  17   4    10616.83    10145.06    246.85 o 
   1  17   4     1865.32     1914.07     71.36 o 
   3  17   4     7279.60     7281.18    207.32 o 
   0  18   4     1359.67     1250.65     53.03 o 
   2  18   4     2629.42     2815.66     98.36 o 
   4  18   4      698.76      719.34     56.89 o 
   1  19   4      156.12      224.67     28.93 o 
   3  19   4      506.10      393.42     44.36 o 
   0  20   4      193.16      165.85     25.07 o 
   2  20   4      491.31      468.63     42.43 o 
   4  20   4      177.54       79.07     32.79 o 
   1  21   4      254.13      222.75     29.89 o 
   3  21   4      331.90      352.92     43.39 o 
   0  22   4      895.44      921.84     49.18 o 
   2  22   4     1812.77     1827.29     79.07 o 
   1  23   4     2441.52     2394.28     88.71 o 
   3  23   4     1925.68     2050.03     91.61 o 
  -4  24   4      559.44      549.63     54.00 o 
   2  24   4     3037.91     3004.66    109.93 o 
  -3  25   4     1149.83     1264.15     66.53 o 
   1  25   4      889.16      813.84     54.96 o 
   3  25   4     1488.36     1558.26     81.00 o 
   2  26   4      809.13      762.74     57.86 o 
   1  27   4      546.75      674.99     52.07 o 
   1   1   5     2298.44     2025.93     67.50 o 
   5   1   5      280.25      221.43     26.59 o 
   2   2   5     2089.05     2008.57     72.32 o 
   4   2   5     2660.81     2644.04     69.89 o 
   1   3   5      511.54      496.60     31.82 o 
   3   3   5     8502.09     8491.67    162.27 o 
   5   3   5      841.71      769.58     91.61 o 
   0   4   5    19719.31    18583.36    447.42 o 
   2   4   5     6735.01     6803.87    184.18 o 
   4   4   5     4831.63     4587.98    149.46 o 
   1   5   5      827.58      715.49     38.57 o 
   3   5   5    10378.97    10150.84    271.92 o 
   5   5   5      790.62      856.27     59.78 o 
   0   6   5     4640.12     4320.88    114.75 o 
   2   6   5     5989.70     5826.10    162.96 o 
   4   6   5     3066.52     3114.58    110.89 o 
   1   7   5    12704.25    12258.73    315.32 o 
   3   7   5     1192.38     1256.44     64.61 o 
   5   7   5      628.70      586.27     54.96 o 
   0   8   5      125.48       98.36     14.46 o 
   2   8   5      753.86      770.45     44.36 o 
   4   8   5       22.86       35.68     25.07 o 
  -1   9   5     1977.04     1672.04     49.18 o 
   1   9   5     3279.46     3144.48     98.36 o 
   3   9   5     2569.39     2485.88     93.53 o 
   5   9   5      449.48      430.06     48.21 o 
   0  10   5     6068.34     6067.17    156.21 o 
   2  10   5     1712.82     1592.01     66.53 o 
   4  10   5     3563.44     3425.08    124.39 o 
  -1  11   5    18946.55    19579.45    450.31 o 
   1  11   5     1727.55     1634.43     63.64 o 
   3  11   5     5072.26     5289.01    159.10 o 
   5  11   5      914.42      920.88     62.68 o 
   0  12   5    15978.07    15245.07    376.06 o 
   2  12   5     4660.95     4658.38    138.85 o 
   4  12   5     4201.83     4252.42    144.64 o 
  -1  13   5    18669.30    18244.90    432.96 o 
   1  13   5     1069.59     1051.05     49.18 o 
   3  13   5     5886.41     5791.39    169.71 o 
   5  13   5      859.19      868.80     63.64 o 
   0  14   5     2536.71     2517.70     78.11 o 
   2  14   5     1727.32     1863.93     74.25 o 
   4  14   5     2111.81     1822.47     87.75 o 
   1  15   5      694.98      704.88     43.39 o 
   3  15   5      532.77      607.49     50.14 o 
   0  16   5      282.60      303.74     27.00 o 
   2  16   5      863.54      829.27     52.07 o 
   4  16   5       37.07       26.04     26.04 o 
   1  17   5      354.10      374.14     34.71 o 
   3  17   5      939.99      917.98     58.82 o 
   0  18   5     2096.94     2121.39     72.32 o 
   2  18   5     1161.47     1140.73     58.82 o 
   4  18   5      900.64      901.59     64.61 o 
   1  19   5     1054.14     1124.34     54.96 o 
   3  19   5     2729.26     2587.13    103.18 o 
   0  20   5     3645.00     3696.04    111.86 o 
   2  20   5     1695.06     1624.79     74.25 o 
   4  20   5     2266.76     2266.03    100.28 o 
   1  21   5      644.58      640.27     44.36 o 
   3  21   5     3225.70     2955.48    113.78 o 
   2  22   5     1419.28     1348.05     68.46 o 
   1  23   5      472.68      502.38     42.43 o 
   3  23   5      397.84      472.49     50.14 o 
   2  24   5       95.34       76.18     27.96 o 
   1  25   5      161.22      135.96     28.93 o 
   2  26   5      664.19      650.88     53.03 o 
   2   0   6     2457.61     2700.91     89.68 o 
   4   0   6     6622.53     6641.87    195.75 o 
   3   1   6     3720.80     3679.12     84.54 o 
   5   1   6     1376.51     1357.69     53.18 o 
   2   2   6     1482.40     1351.90     60.75 o 
   4   2   6     2614.30     2568.81     70.23 o 
   1   3   6     1576.76     1627.68     58.82 o 
   3   3   6     1416.22     1365.40     66.53 o 
   5   3   6      275.34      289.28     43.39 o 
   2   4   6      491.40      445.49     36.64 o 
   4   4   6      137.99      117.64     29.89 o 
   1   5   6      872.11      962.34     45.32 o 
   3   5   6     1640.97     1565.01     72.32 o 
   5   5   6      441.60      421.38     49.18 o 
   0   6   6    11715.84    11603.99    287.35 o 
   2   6   6      917.67     1011.52     54.00 o 
   4   6   6     1653.26     1511.01     76.18 o 
   1   7   6     6223.84     6980.33    177.43 o 
   3   7   6     2134.91     1878.39     81.00 o 
   5   7   6     1055.20     1189.91     71.36 o 
   0   8   6    28128.88    27804.65    661.49 o 
   2   8   6      174.39      222.75     29.89 o 
   4   8   6     7150.41     7159.68    210.21 o 
   3   9   6     1782.23     1828.25     76.18 o 
   5   9   6     2074.57     2125.25     97.39 o 
   0  10   6    10323.53    10292.59    256.50 o 
   2  10   6        7.83       15.43     20.25 o 
   4  10   6     2099.86     2053.89     89.68 o 
  -1  11   6     2618.78     2438.63     70.39 o 
   1  11   6      994.39     1115.66     52.07 o 
   3  11   6     2292.31     1999.89     83.89 o 
   0  12   6       47.26       35.68     15.43 o 
   2  12   6      384.65      382.81     37.61 o 
   4  12   6       60.26       74.25     29.89 o 
   1  13   6      571.14      586.27     40.50 o 
   3  13   6      560.79      576.63     47.25 o 
   0  14   6     5510.72     5586.00    152.35 o 
   2  14   6     1279.17     1207.26     60.75 o 
   4  14   6      839.29      828.31     60.75 o 
   1  15   6     3201.51     3206.19    103.18 o 
   3  15   6     1933.53     1923.71     83.89 o 
   0  16   6     6367.10     6487.59    168.75 o 
   2  16   6     1694.31     1581.40     70.39 o 
   4  16   6     2655.10     2452.13    106.07 o 
   1  17   6     3783.00     3407.72    109.93 o 
   3  17   6     2436.34     2342.21     96.43 o 
   0  18   6     3757.81     3667.11    108.96 o 
   2  18   6      770.25      822.52     52.07 o 
   4  18   6      753.99      681.74     56.89 o 
   1  19   6      444.19      419.46     36.64 o 
   3  19   6      503.01      537.10     51.11 o 
   2  20   6        1.47       -3.86     19.29 o 
   1  21   6      455.79      573.74     45.32 o 
   3  21   6      369.98      336.53     42.43 o 
   2  22   6      624.91      597.85     49.18 o 
   1  23   6     1830.58     1915.03     79.07 o 
   2  24   6      908.40      854.34     56.89 o 
   3   1   7       20.86       11.57     22.18 o 
   5   1   7      283.15      392.46     47.25 o 
   2   2   7     1074.03     1090.59     58.82 o 
   4   2   7     1071.89     1148.44     66.53 o 
   3   3   7     1013.93      980.66     57.86 o 
   2   4   7     4534.54     4758.66    137.89 o 
   4   4   7     2469.83     2439.60    100.28 o 
   1   5   7     9909.59     9698.60    251.67 o 
   3   5   7     1097.61     1214.01     62.68 o 
   2   6   7     1470.87     1295.01     62.68 o 
   4   6   7     1601.20     1775.22     83.89 o 
   1   7   7      999.43      981.62     51.11 o 
   3   7   7      281.08      283.49     36.64 o 
   0   8   7      167.39      173.57     21.21 o 
   2   8   7      182.57      162.00     28.93 o 
   4   8   7      148.68      150.43     34.71 o 
   1   9   7     1018.68     1135.91     54.00 o 
   3   9   7     1031.78     1060.69     60.75 o 
   0  10   7     6459.75     6476.02    170.68 o 
   2  10   7      968.83      767.56     51.11 o 
   4  10   7     2282.90     2232.28     97.39 o 
   1  11   7     5893.88     5647.71    159.10 o 
   3  11   7     1263.20     1283.44     66.53 o 
   0  12   7    16387.67    16447.51    402.10 o 
   2  12   7     2361.93     2509.99     90.64 o 
   4  12   7     2521.00     2479.13    102.21 o 
   1  13   7     5753.48     5768.25    162.96 o 
   3  13   7      708.71      690.42     52.07 o 
   0  14   7     3154.54     3350.83    101.25 o 
   2  14   7     1137.16     1041.41     57.86 o 
   4  14   7      348.64      356.78     45.32 o 
   1  15   7      838.52      898.70     50.14 o 
   3  15   7      163.03      201.53     34.71 o 
   2  16   7      107.94      113.78     27.00 o 
   1  17   7     1275.63     1387.58     60.75 o 
   3  17   7      121.26      151.39     32.79 o 
   2  18   7     1161.83     1226.55     63.64 o 
   1  19   7     2662.18     2703.81     95.46 o 
   3  19   7      727.28      709.70     55.93 o 
   2  20   7      790.52      758.88     54.00 o 
   2  22   7      661.80      604.60     52.07 o 
   4   2   8      561.96      584.35     55.93 o 
   3   3   8       68.20       45.32     27.00 o 
   2   4   8      137.08      157.18     29.89 o 
   4   4   8       17.06       45.32     29.89 o 
   3   5   8      126.54       80.03     27.00 o 
   2   6   8     2200.27     2240.96     86.78 o 
   4   6   8      312.63      317.24     42.43 o 
   1   7   8     8355.12     8005.35    217.92 o 
   3   7   8      837.18      865.91     55.93 o 
   2   8   8     3290.31     3335.40    111.86 o 
   4   8   8      964.64      853.38     61.71 o 
   1   9   8     6813.62     6878.12    190.92 o 
   3   9   8      500.14      560.24     49.18 o 
   0  10   8     3029.37     2895.69     92.57 o 
   2  10   8      811.89      869.77     54.00 o 
   4  10   8      748.48      751.16     59.78 o 
   1  11   8     1178.73     1137.84     57.86 o 
   3  11   8      706.80      679.81     53.03 o 
   0  12   8      985.50      973.91     49.18 o 
   2  12   8      491.72      538.06     46.28 o 
   1  13   8      897.37     1001.87     54.96 o 
   3  13   8      479.68      413.67     45.32 o 
   2  14   8     2078.02     2036.53     83.89 o 
   1  15   8     5014.51     5160.76    148.50 o 
   3  15   8      433.51      376.06     43.39 o 
   2  16   8     2378.28     2333.53     90.64 o 
   1  17   8     5906.82     6002.56    167.78 o 
   3  17   8      487.41      435.85     46.28 o 
   2  18   8     1283.46     1218.83     66.53 o 
   2  20   8       22.42       26.04     24.11 o 
   3   5   9     1338.64     1394.33     72.32 o 
   2   6   9     2800.34     2957.41    105.11 o 
   3   7   9      168.03      142.71     33.75 o 
   2   8   9        5.96       20.25     24.11 o 
   1   9   9      350.60      350.99     35.68 o 
   3   9   9      162.16      184.18     34.71 o 
   2  10   9     2078.07     2045.21     84.86 o 
   1  11   9     3462.72     3361.44    111.86 o 
   3  11   9     1860.71     1985.43     87.75 o 
   2  12   9     4037.84     4108.74    133.07 o 
   1  13   9     2804.17     2935.23     98.36 o 
   3  13   9     1330.09     1339.37     72.32 o 
   2  14   9     2318.37     2415.49     94.50 o 
   1  15   9      599.53      587.24     48.21 o 
   2  16   9       21.46        6.75     23.14 o 
   2  18   9     1054.53     1038.52     62.68 o 
   3   9  10     2123.00     2239.99     96.43 o 
   2  10  10     1972.32     2116.57     87.75 o 
   2  12  10       22.81       43.39     26.04 o 
   1  13  10      263.30      187.07     32.79 o 
   2  14  10      856.80      782.99     56.89 o 
                                                 
